# Supplementary material for: Characterization of Human Dosage-Sensitive Transcription Factor Genes
Source: Front Genet. 2019 Dec 4;10:1208. doi: 10.3389/fgene.2019.01208 (PMC6904359; doi:10.3389/fgene.2019.01208)
Supplement: Supplementary file 1 [file DataSheet_1.xlsx]

## Sheet: Table S1
Table S1 List of MRDS genes
Gene ID	Gene name	Mouse gene ID	Mouse gene name	dN with Mouse	dS with Mouse	dN/dS	Is TF?	TF family	length of CDS(bp)	Gene description
ENSG00000001617	SEMA3F	ENSMUSG00000034684	Sema3f	0.0169	0.6216	0.0271879	No		2358	sema domain, immunoglobulin domain (Ig), short basic domain, secreted, (semaphorin) 3F [Source:HGNC Symbol;Acc:10728]
ENSG00000002746	HECW1	ENSMUSG00000021301	Hecw1	0.0614	0.5942	0.103332	No		4821	HECT, C2 and WW domain containing E3 ubiquitin protein ligase 1 [Source:HGNC Symbol;Acc:22195]
ENSG00000003137	CYP26B1	ENSMUSG00000063415	Cyp26b1	0.0159	1.0934	0.0145418	No		1539	cytochrome P450, family 26, subfamily B, polypeptide 1 [Source:HGNC Symbol;Acc:20581]
ENSG00000003756	RBM5	ENSMUSG00000032580	Rbm5	0.0092	0.3514	0.026181	No		2448	RNA binding motif protein 5 [Source:HGNC Symbol;Acc:9902]
ENSG00000004478	FKBP4	ENSMUSG00000030357	Fkbp4	0.0525	0.5355	0.0980392	No		1380	FK506 binding protein 4, 59kDa [Source:HGNC Symbol;Acc:3720]
ENSG00000004534	RBM6	ENSMUSG00000032582	Rbm6	0.0569	0.3052	0.186435	No		3372	RNA binding motif protein 6 [Source:HGNC Symbol;Acc:9903]
ENSG00000004866	ST7	ENSMUSG00000029534	St7	0.0449	0.4137	0.108533	No		1758	suppression of tumorigenicity 7 [Source:HGNC Symbol;Acc:11351]
ENSG00000004939	SLC4A1	ENSMUSG00000006574	Slc4a1	0.1023	0.719	0.142281	No		2736	solute carrier family 4 (anion exchanger), member 1 (Diego blood group) [Source:HGNC Symbol;Acc:11027]
ENSG00000005108	THSD7A	ENSMUSG00000032625	Thsd7a	0.045	0.5851	0.0769099	No		4974	thrombospondin, type I, domain containing 7A [Source:HGNC Symbol;Acc:22207]
ENSG00000005249	PRKAR2B	ENSMUSG00000002997	Prkar2b	0.0122	0.3819	0.0319455	No		1257	protein kinase, cAMP-dependent, regulatory, type II, beta [Source:HGNC Symbol;Acc:9392]
ENSG00000005339	CREBBP	ENSMUSG00000022521	Crebbp	0.0207	0.4176	0.049569	No		7329	CREB binding protein [Source:HGNC Symbol;Acc:2348]
ENSG00000005483	KMT2E	ENSMUSG00000029004	Kmt2e	0.0509	0.3935	0.129352	No		5577	lysine (K)-specific methyltransferase 2E [Source:HGNC Symbol;Acc:18541]
ENSG00000006116	CACNG3	ENSMUSG00000066189	Cacng3	0.0057	0.5112	0.0111502	No		948	calcium channel, voltage-dependent, gamma subunit 3 [Source:HGNC Symbol;Acc:1407]
ENSG00000006432	MAP3K9	ENSMUSG00000042724	Map3k9	0.0221	0.4298	0.0514193	No		3357	mitogen-activated protein kinase kinase kinase 9 [Source:HGNC Symbol;Acc:6861]
ENSG00000006459	KDM7A	ENSMUSG00000042599	Jhdm1d	0.05	0.2582	0.193648	No		2826	lysine (K)-specific demethylase 7A [Source:HGNC Symbol;Acc:22224]
ENSG00000006740	ARHGAP44	ENSMUSG00000033389	Arhgap44	0.0305	0.5292	0.0576342	No		2457	Rho GTPase activating protein 44 [Source:HGNC Symbol;Acc:29096]
ENSG00000007402	CACNA2D2	ENSMUSG00000010066	Cacna2d2	0.0126	0.4721	0.0266893	No		3462	calcium channel, voltage-dependent, alpha 2/delta subunit 2 [Source:HGNC Symbol;Acc:1400]
ENSG00000008197	TFAP2D	ENSMUSG00000042596	Tfap2d	0.002	0.3007	0.00665115	Yes	AP-2	1359	transcription factor AP-2 delta (activating enhancer binding protein 2 delta) [Source:HGNC Symbol;Acc:15581]
ENSG00000008277	ADAM22	ENSMUSG00000040537	Adam22	0.0444	0.4321	0.102754	No		2721	ADAM metallopeptidase domain 22 [Source:HGNC Symbol;Acc:201]
ENSG00000008294	SPAG9	ENSMUSG00000020859	Spag9	0.0161	0.4104	0.03923	No		3966	sperm associated antigen 9 [Source:HGNC Symbol;Acc:14524]
ENSG00000008300	CELSR3	ENSMUSG00000023473	Celsr3	0.0393	0.5476	0.0717677	No		9954	cadherin, EGF LAG seven-pass G-type receptor 3 [Source:HGNC Symbol;Acc:3230]
ENSG00000008441	NFIX	ENSMUSG00000001911	Nfix	0.0167	0.3124	0.0534571	Yes	SMAD	1509	nuclear factor I/X (CCAAT-binding transcription factor) [Source:HGNC Symbol;Acc:7788]
ENSG00000010017	RANBP9	ENSMUSG00000038546	Ranbp9	0.0754	0.3842	0.196252	No		2190	RAN binding protein 9 [Source:HGNC Symbol;Acc:13727]
ENSG00000010810	FYN	ENSMUSG00000019843	Fyn	0.0026	0.3115	0.00834671	No		1614	FYN oncogene related to SRC, FGR, YES [Source:HGNC Symbol;Acc:4037]
ENSG00000010818	HIVEP2	ENSMUSG00000015501	Hivep2	0.0627	0.5491	0.114187	Yes	C2H2-ZF	7341	human immunodeficiency virus type I enhancer binding protein 2 [Source:HGNC Symbol;Acc:4921]
ENSG00000011009	LYPLA2	ENSMUSG00000028670	Lypla2	0.0061	0.2888	0.0211219	No		696	lysophospholipase II [Source:HGNC Symbol;Acc:6738]
ENSG00000011028	MRC2	ENSMUSG00000020695	Mrc2	0.0453	0.6686	0.0677535	No		4440	mannose receptor, C type 2 [Source:HGNC Symbol;Acc:16875]
ENSG00000011258	MBTD1	ENSMUSG00000059474	Mbtd1	0.0101	0.3168	0.0318813	No		1887	mbt domain containing 1 [Source:HGNC Symbol;Acc:19866]
ENSG00000011332	DPF1	ENSMUSG00000030584	Dpf1	0.012	0.4492	0.0267142	Yes	C2H2-ZF	1245	D4, zinc and double PHD fingers family 1 [Source:HGNC Symbol;Acc:20225]
ENSG00000011454	RABGAP1	ENSMUSG00000035437	Rabgap1	0.0105	0.4083	0.0257164	No		3210	RAB GTPase activating protein 1 [Source:HGNC Symbol;Acc:17155]
ENSG00000012660	ELOVL5	ENSMUSG00000032349	Elovl5	0.0327	0.7331	0.0446051	No		981	ELOVL fatty acid elongase 5 [Source:HGNC Symbol;Acc:21308]
ENSG00000018189	RUFY3	ENSMUSG00000029291	Rufy3	0.0369	0.4963	0.0743502	No		1863	RUN and FYVE domain containing 3 [Source:HGNC Symbol;Acc:30285]
ENSG00000018236	CNTN1	ENSMUSG00000055022	Cntn1	0.0222	0.7658	0.0289893	No		3057	contactin 1 [Source:HGNC Symbol;Acc:2171]
ENSG00000018408	WWTR1	ENSMUSG00000027803	Wwtr1	0.0396	0.4552	0.0869947	No		1203	WW domain containing transcription regulator 1 [Source:HGNC Symbol;Acc:24042]
ENSG00000019991	HGF	ENSMUSG00000028864	Hgf	0.0455	0.4588	0.0991718	No		2187	hepatocyte growth factor (hepapoietin A; scatter factor) [Source:HGNC Symbol;Acc:4893]
ENSG00000023330	ALAS1	ENSMUSG00000032786	Alas1	0.0417	0.5015	0.0831505	No		1923	aminolevulinate, delta-, synthase 1 [Source:HGNC Symbol;Acc:396]
ENSG00000026025	VIM	ENSMUSG00000026728	Vim	0.0111	0.4681	0.0237129	No		1401	vimentin [Source:HGNC Symbol;Acc:12692]
ENSG00000027075	PRKCH	ENSMUSG00000021108	Prkch	0.012	0.5224	0.0229709	No		2052	protein kinase C, eta [Source:HGNC Symbol;Acc:9403]
ENSG00000029534	ANK1	ENSMUSG00000031543	Ank1	0.0471	0.6569	0.0717004	No		5718	ankyrin 1, erythrocytic [Source:HGNC Symbol;Acc:492]
ENSG00000029725	RABEP1	ENSMUSG00000020817	Rabep1	0.0197	0.4076	0.0483317	No		2589	rabaptin, RAB GTPase binding effector protein 1 [Source:HGNC Symbol;Acc:17677]
ENSG00000030419	IKZF2	ENSMUSG00000025997	Ikzf2	0.0091	0.1783	0.0510376	Yes	C2H2-ZF	1599	IKAROS family zinc finger 2 (Helios) [Source:HGNC Symbol;Acc:13177]
ENSG00000031081	ARHGAP31	ENSMUSG00000022799	Arhgap31	0.1221	0.4764	0.256297	No		4335	Rho GTPase activating protein 31 [Source:HGNC Symbol;Acc:29216]
ENSG00000032219	ARID4A	ENSMUSG00000048118	Arid4a	0.0765	0.6821	0.112154	No		3774	AT rich interactive domain 4A (RBP1-like) [Source:HGNC Symbol;Acc:9885]
ENSG00000033122	LRRC7	ENSMUSG00000028176	Lrrc7	0.022	0.3974	0.0553598	No		4614	leucine rich repeat containing 7 [Source:HGNC Symbol;Acc:18531]
ENSG00000037280	FLT4	ENSMUSG00000020357	Flt4	0.0629	0.8518	0.0738436	No		4092	fms-related tyrosine kinase 4 [Source:HGNC Symbol;Acc:3767]
ENSG00000040933	INPP4A	ENSMUSG00000026113	Inpp4a	0.0159	0.4998	0.0318127	No		2934	inositol polyphosphate-4-phosphatase, type I, 107kDa [Source:HGNC Symbol;Acc:6074]
ENSG00000043093	DCUN1D1	ENSMUSG00000027708	Dcun1d1	0.0033	0.1988	0.0165996	No		780	DCN1, defective in cullin neddylation 1, domain containing 1 [Source:HGNC Symbol;Acc:18184]
ENSG00000043143	JADE2	ENSMUSG00000020387	Phf15	0.0419	0.5112	0.081964	No		2505	jade family PHD finger 2 [Source:HGNC Symbol;Acc:22984]
ENSG00000043462	LCP2	ENSMUSG00000002699	Lcp2	0.0844	0.5196	0.162433	No		1602	lymphocyte cytosolic protein 2 (SH2 domain containing leukocyte protein of 76kDa) [Source:HGNC Symbol;Acc:6529]
ENSG00000044115	CTNNA1	ENSMUSG00000037815	Ctnna1	0.0031	0.3889	0.0079712	No		2721	catenin (cadherin-associated protein), alpha 1, 102kDa [Source:HGNC Symbol;Acc:2509]
ENSG00000044446	PHKA2	ENSMUSG00000031295	Phka2	0.0496	0.478	0.103766	No		3708	phosphorylase kinase, alpha 2 (liver) [Source:HGNC Symbol;Acc:8926]
ENSG00000048828	FAM120A	ENSMUSG00000038014	Fam120a	0.0153	0.3168	0.0482955	No		3441	family with sequence similarity 120A [Source:HGNC Symbol;Acc:13247]
ENSG00000049618	ARID1B	ENSMUSG00000069729	Arid1b	0.0309	0.4018	0.0769039	No		6870	AT rich interactive domain 1B (SWI1-like) [Source:HGNC Symbol;Acc:18040]
ENSG00000049759	NEDD4L	ENSMUSG00000024589	Nedd4l	0.0095	0.4957	0.0191648	No		2928	neural precursor cell expressed, developmentally down-regulated 4-like, E3 ubiquitin protein ligase [Source:HGNC Symbol;Acc:7728]
ENSG00000050438	SLC4A8	ENSMUSG00000023032	Slc4a8	0.0183	0.6087	0.0300641	No		3282	solute carrier family 4, sodium bicarbonate cotransporter, member 8 [Source:HGNC Symbol;Acc:11034]
ENSG00000051382	PIK3CB	ENSMUSG00000032462	Pik3cb	0.0202	0.535	0.037757	No		3213	phosphatidylinositol-4,5-bisphosphate 3-kinase, catalytic subunit beta [Source:HGNC Symbol;Acc:8976]
ENSG00000054793	ATP9A	ENSMUSG00000027546	Atp9a	0.0088	0.8081	0.0108897	No		3144	ATPase, class II, type 9A [Source:HGNC Symbol;Acc:13540]
ENSG00000055118	KCNH2	ENSMUSG00000038319	Kcnh2	0.0171	0.8476	0.0201746	No		3480	potassium voltage-gated channel, subfamily H (eag-related), member 2 [Source:HGNC Symbol;Acc:6251]
ENSG00000055163	CYFIP2	ENSMUSG00000020340	Cyfip2	0.0006	0.6155	0.000974817	No		3837	cytoplasmic FMR1 interacting protein 2 [Source:HGNC Symbol;Acc:13760]
ENSG00000055208	TAB2	ENSMUSG00000015755	Tab2	0.0259	0.3235	0.0800618	No		2082	TGF-beta activated kinase 1/MAP3K7 binding protein 2 [Source:HGNC Symbol;Acc:17075]
ENSG00000055917	PUM2	ENSMUSG00000020594	Pum2	0.0097	0.2178	0.0445363	No		3201	pumilio RNA-binding family member 2 [Source:HGNC Symbol;Acc:14958]
ENSG00000056487	PHF21B	ENSMUSG00000016624	Phf21b	0.0625	0.4622	0.135223	No		1596	PHD finger protein 21B [Source:HGNC Symbol;Acc:25161]
ENSG00000058272	PPP1R12A	ENSMUSG00000019907	Ppp1r12a	0.0406	0.5038	0.0805875	No		3093	protein phosphatase 1, regulatory subunit 12A [Source:HGNC Symbol;Acc:7618]
ENSG00000058335	RASGRF1	ENSMUSG00000032356	Rasgrf1	0.0802	0.7872	0.10188	No		3822	Ras protein-specific guanine nucleotide-releasing factor 1 [Source:HGNC Symbol;Acc:9875]
ENSG00000059758	CDK17	ENSMUSG00000020015	Cdk17	0.0063	0.4341	0.0145128	No		1572	cyclin-dependent kinase 17 [Source:HGNC Symbol;Acc:8750]
ENSG00000059915	PSD	ENSMUSG00000037126	Psd	0.0402	0.3518	0.114269	No		3075	pleckstrin and Sec7 domain containing [Source:HGNC Symbol;Acc:9507]
ENSG00000060656	PTPRU	ENSMUSG00000028909	Ptpru	0.0212	0.724	0.0292818	No		4341	protein tyrosine phosphatase, receptor type, U [Source:HGNC Symbol;Acc:9683]
ENSG00000061676	NCKAP1	ENSMUSG00000027002	Nckap1	0.0028	0.4409	0.00635065	No		3405	NCK-associated protein 1 [Source:HGNC Symbol;Acc:7666]
ENSG00000062194	GPBP1	ENSMUSG00000032745	Gpbp1	0.0206	0.329	0.062614	Yes	Unknown	1482	GC-rich promoter binding protein 1 [Source:HGNC Symbol;Acc:29520]
ENSG00000064651	SLC12A2	ENSMUSG00000024597	Slc12a2	0.0292	0.3939	0.0741305	No		3639	solute carrier family 12 (sodium/potassium/chloride transporter), member 2 [Source:HGNC Symbol;Acc:10911]
ENSG00000064989	CALCRL	ENSMUSG00000059588	Calcrl	0.0625	0.5717	0.109323	No		1386	calcitonin receptor-like [Source:HGNC Symbol;Acc:16709]
ENSG00000065150	IPO5	ENSMUSG00000030662	Ipo5	0.0082	0.5029	0.0163054	No		3348	importin 5 [Source:HGNC Symbol;Acc:6402]
ENSG00000065243	PKN2	ENSMUSG00000004591	Pkn2	0.0274	0.4169	0.0657232	No		2955	protein kinase N2 [Source:HGNC Symbol;Acc:9406]
ENSG00000065308	TRAM2	ENSMUSG00000041779	Tram2	0.0553	0.4024	0.137425	No		1113	translocation associated membrane protein 2 [Source:HGNC Symbol;Acc:16855]
ENSG00000065357	DGKA	ENSMUSG00000025357	Dgka	0.1034	0.5474	0.188893	No		2208	diacylglycerol kinase, alpha 80kDa [Source:HGNC Symbol;Acc:2849]
ENSG00000065675	PRKCQ	ENSMUSG00000026778	Prkcq	0.0264	0.7301	0.0361594	No		2121	protein kinase C, theta [Source:HGNC Symbol;Acc:9410]
ENSG00000065970	FOXJ2	ENSMUSG00000003154	Foxj2	0.0419	0.4223	0.0992186	Yes	Forkhead	1725	forkhead box J2 [Source:HGNC Symbol;Acc:24818]
ENSG00000066084	DIP2B	ENSMUSG00000023026	Dip2b	0.0099	0.4848	0.0204208	No		4731	DIP2 disco-interacting protein 2 homolog B (Drosophila) [Source:HGNC Symbol;Acc:29284]
ENSG00000066135	KDM4A	ENSMUSG00000033326	Kdm4a	0.0318	0.609	0.0522167	No		3195	lysine (K)-specific demethylase 4A [Source:HGNC Symbol;Acc:22978]
ENSG00000066230	SLC9A3	ENSMUSG00000036123	Slc9a3	0.0531	1.3261	0.0400422	No		2505	solute carrier family 9, subfamily A (NHE3, cation proton antiporter 3), member 3 [Source:HGNC Symbol;Acc:11073]
ENSG00000066248	NGEF	ENSMUSG00000026259	Ngef	0.0729	0.9538	0.0764311	No		2133	neuronal guanine nucleotide exchange factor [Source:HGNC Symbol;Acc:7807]
ENSG00000066382	MPPED2	ENSMUSG00000016386	Mpped2	0.0016	0.1747	0.00915856	No		885	metallophosphoesterase domain containing 2 [Source:HGNC Symbol;Acc:1180]
ENSG00000066468	FGFR2	ENSMUSG00000030849	Fgfr2	0.0286	0.473	0.0604651	No		2469	fibroblast growth factor receptor 2 [Source:HGNC Symbol;Acc:3689]
ENSG00000066629	EML1	ENSMUSG00000058070	Eml1	0.0202	0.6893	0.0293051	No		2505	echinoderm microtubule associated protein like 1 [Source:HGNC Symbol;Acc:3330]
ENSG00000066777	ARFGEF1	ENSMUSG00000067851	Arfgef1	0.0125	0.3652	0.0342278	No		5550	ADP-ribosylation factor guanine nucleotide-exchange factor 1 (brefeldin A-inhibited) [Source:HGNC Symbol;Acc:15772]
ENSG00000066933	MYO9A	ENSMUSG00000039585	Myo9a	0.055	0.3828	0.143678	No		7860	myosin IXA [Source:HGNC Symbol;Acc:7608]
ENSG00000067082	KLF6	ENSMUSG00000000078	Klf6	0.0237	0.6303	0.0376011	Yes	C2H2-ZF	852	Kruppel-like factor 6 [Source:HGNC Symbol;Acc:2235]
ENSG00000067141	NEO1	ENSMUSG00000032340	Neo1	0.029	0.3306	0.0877193	No		4386	neogenin 1 [Source:HGNC Symbol;Acc:7754]
ENSG00000067900	ROCK1	ENSMUSG00000024290	Rock1	0.015	0.4076	0.0368008	No		4065	Rho-associated, coiled-coil containing protein kinase 1 [Source:HGNC Symbol;Acc:10251]
ENSG00000068615	REEP1	ENSMUSG00000052852	Reep1	0.0515	0.4058	0.12691	No		627	receptor accessory protein 1 [Source:HGNC Symbol;Acc:25786]
ENSG00000068650	ATP11A	ENSMUSG00000031441	Atp11a	0.0474	1.0081	0.0470191	No		3576	ATPase, class VI, type 11A [Source:HGNC Symbol;Acc:13552]
ENSG00000068793	CYFIP1	ENSMUSG00000030447	Cyfip1	0.0043	0.5683	0.00756643	No		3762	cytoplasmic FMR1 interacting protein 1 [Source:HGNC Symbol;Acc:13759]
ENSG00000068796	KIF2A	ENSMUSG00000021693	Kif2a	0.0106	0.4211	0.0251722	No		2235	kinesin heavy chain member 2A [Source:HGNC Symbol;Acc:6318]
ENSG00000068831	RASGRP2	ENSMUSG00000032946	Rasgrp2	0.0158	0.8089	0.0195327	No		1833	RAS guanyl releasing protein 2 (calcium and DAG-regulated) [Source:HGNC Symbol;Acc:9879]
ENSG00000069667	RORA	ENSMUSG00000032238	Rora	0.0561	0.595	0.0942857	Yes	Nuclear receptor	1671	RAR-related orphan receptor A [Source:HGNC Symbol;Acc:10258]
ENSG00000070018	LRP6	ENSMUSG00000030201	Lrp6	0.0095	0.4246	0.022374	No		4842	low density lipoprotein receptor-related protein 6 [Source:HGNC Symbol;Acc:6698]
ENSG00000070182	SPTB	ENSMUSG00000021061	Sptb	0.0449	0.7892	0.0568931	No		6987	spectrin, beta, erythrocytic [Source:HGNC Symbol;Acc:11274]
ENSG00000070214	SLC44A1	ENSMUSG00000028412	Slc44a1	0.0256	0.3334	0.0767846	No		1974	solute carrier family 44 (choline transporter), member 1 [Source:HGNC Symbol;Acc:18798]
ENSG00000070961	ATP2B1	ENSMUSG00000019943	Atp2b1	0.0023	0.4709	0.00488426	No		3663	ATPase, Ca++ transporting, plasma membrane 1 [Source:HGNC Symbol;Acc:814]
ENSG00000071054	MAP4K4	ENSMUSG00000026074	Map4k4	0.0072	0.4924	0.0146223	No		3963	mitogen-activated protein kinase kinase kinase kinase 4 [Source:HGNC Symbol;Acc:6866]
ENSG00000072071	LPHN1	ENSMUSG00000013033	Lphn1	0.0071	0.7464	0.00951233	No		4425	latrophilin 1 [Source:HGNC Symbol;Acc:20973]
ENSG00000072110	ACTN1	ENSMUSG00000015143	Actn1	0.0039	0.5925	0.00658228	No		2793	actinin, alpha 1 [Source:HGNC Symbol;Acc:163]
ENSG00000072315	TRPC5	ENSMUSG00000041710	Trpc5	0.0145	0.4308	0.0336583	No		2922	transient receptor potential cation channel, subfamily C, member 5 [Source:HGNC Symbol;Acc:12337]
ENSG00000072364	AFF4	ENSMUSG00000049470	Aff4	0.0328	0.4146	0.0791124	No		3492	AF4/FMR2 family, member 4 [Source:HGNC Symbol;Acc:17869]
ENSG00000072736	NFATC3	ENSMUSG00000031902	Nfatc3	0.0576	0.3217	0.179049	Yes	Rel	3228	nuclear factor of activated T-cells, cytoplasmic, calcineurin-dependent 3 [Source:HGNC Symbol;Acc:7777]
ENSG00000072803	FBXW11	ENSMUSG00000020271	Fbxw11	0.0017	0.373	0.00455764	No		1629	F-box and WD repeat domain containing 11 [Source:HGNC Symbol;Acc:13607]
ENSG00000073282	TP63	ENSMUSG00000022510	Trp63	0.0094	0.4285	0.021937	Yes	p53	2043	tumor protein p63 [Source:HGNC Symbol;Acc:15979]
ENSG00000073614	KDM5A	ENSMUSG00000030180	Kdm5a	0.0162	0.3426	0.0472855	No		5073	lysine (K)-specific demethylase 5A [Source:HGNC Symbol;Acc:9886]
ENSG00000073711	PPP2R3A	ENSMUSG00000043154	Ppp2r3a	0.078	0.3511	0.222159	No		3453	protein phosphatase 2, regulatory subunit B'', alpha [Source:HGNC Symbol;Acc:9307]
ENSG00000073792	IGF2BP2	ENSMUSG00000033581	Igf2bp2	0.0222	0.3715	0.0597577	No		1818	insulin-like growth factor 2 mRNA binding protein 2 [Source:HGNC Symbol;Acc:28867]
ENSG00000073803	MAP3K13	ENSMUSG00000033618	Map3k13	0.057	0.6164	0.0924724	No		2901	mitogen-activated protein kinase kinase kinase 13 [Source:HGNC Symbol;Acc:6852]
ENSG00000073861	TBX21	ENSMUSG00000001444	Tbx21	0.0579	0.5697	0.101632	Yes	T-box	1608	T-box 21 [Source:HGNC Symbol;Acc:11599]
ENSG00000074603	DPP8	ENSMUSG00000032393	Dpp8	0.0242	0.4532	0.0533981	No		2697	dipeptidyl-peptidase 8 [Source:HGNC Symbol;Acc:16490]
ENSG00000075711	DLG1	ENSMUSG00000022770	Dlg1	0.0213	0.4152	0.0513006	No		2781	discs, large homolog 1 (Drosophila) [Source:HGNC Symbol;Acc:2900]
ENSG00000076356	PLXNA2	ENSMUSG00000026640	Plxna2	0.0167	0.6968	0.0239667	No		5685	plexin A2 [Source:HGNC Symbol;Acc:9100]
ENSG00000076716	GPC4	ENSMUSG00000031119	Gpc4	0.0241	0.3846	0.0626625	No		1671	glypican 4 [Source:HGNC Symbol;Acc:4452]
ENSG00000076826	CAMSAP3	ENSMUSG00000044433	Camsap3	0.07	0.8629	0.0811218	No		3831	calmodulin regulated spectrin-associated protein family, member 3 [Source:HGNC Symbol;Acc:29307]
ENSG00000077080	ACTL6B	ENSMUSG00000029712	Actl6b	0.001	0.5094	0.00196309	No		1281	actin-like 6B [Source:HGNC Symbol;Acc:160]
ENSG00000077092	RARB	ENSMUSG00000017491	Rarb	0.0073	0.415	0.0175904	Yes	Nuclear receptor	1368	retinoic acid receptor, beta [Source:HGNC Symbol;Acc:9865]
ENSG00000077254	USP33	ENSMUSG00000025437	Usp33	0.0358	0.6128	0.0584204	No		2829	ubiquitin specific peptidase 33 [Source:HGNC Symbol;Acc:20059]
ENSG00000077264	PAK3	ENSMUSG00000031284	Pak3	0.0067	0.3343	0.0200419	No		1743	p21 protein (Cdc42/Rac)-activated kinase 3 [Source:HGNC Symbol;Acc:8592]
ENSG00000077274	CAPN6	ENSMUSG00000067276	Capn6	0.0227	0.4271	0.0531491	No		1926	calpain 6 [Source:HGNC Symbol;Acc:1483]
ENSG00000077522	ACTN2	ENSMUSG00000052374	Actn2	0.0033	0.6637	0.00497213	No		2685	actinin, alpha 2 [Source:HGNC Symbol;Acc:164]
ENSG00000077684	JADE1	ENSMUSG00000025764	Phf17	0.0317	0.3683	0.0860711	No		2529	jade family PHD finger 1 [Source:HGNC Symbol;Acc:30027]
ENSG00000077782	FGFR1	ENSMUSG00000031565	Fgfr1	0.0065	0.6221	0.0104485	No		2562	fibroblast growth factor receptor 1 [Source:HGNC Symbol;Acc:3688]
ENSG00000078043	PIAS2	ENSMUSG00000025423	Pias2	0.0091	0.2573	0.0353673	No		1866	protein inhibitor of activated STAT, 2 [Source:HGNC Symbol;Acc:17311]
ENSG00000078304	PPP2R5C	ENSMUSG00000017843	Ppp2r5c	0.0448	0.4582	0.0977739	No		1668	protein phosphatase 2, regulatory subunit B', gamma [Source:HGNC Symbol;Acc:9311]
ENSG00000078328	RBFOX1	ENSMUSG00000008658	Rbfox1	0.0154	0.3497	0.0440377	No		1401	RNA binding protein, fox-1 homolog (C. elegans) 1 [Source:HGNC Symbol;Acc:18222]
ENSG00000078725	BRINP1	ENSMUSG00000028351	Brinp1	0.0052	0.4229	0.0122961	No		2286	bone morphogenetic protein/retinoic acid inducible neural-specific 1 [Source:HGNC Symbol;Acc:2687]
ENSG00000079102	RUNX1T1	ENSMUSG00000006586	Runx1t1	0.0148	0.3627	0.0408051	No		1848	runt-related transcription factor 1; translocated to, 1 (cyclin D-related) [Source:HGNC Symbol;Acc:1535]
ENSG00000079156	OSBPL6	ENSMUSG00000042359	Osbpl6	0.01	0.499	0.0200401	No		2880	oxysterol binding protein-like 6 [Source:HGNC Symbol;Acc:16388]
ENSG00000079308	TNS1	ENSMUSG00000055322	Tns1	0.0549	0.5574	0.098493	No		5208	tensin 1 [Source:HGNC Symbol;Acc:11973]
ENSG00000079805	DNM2	ENSMUSG00000033335	Dnm2	0.0161	0.9032	0.0178255	No		2613	dynamin 2 [Source:HGNC Symbol;Acc:2974]
ENSG00000080493	SLC4A4	ENSMUSG00000060961	Slc4a4	0.0154	0.5123	0.0300605	No		3285	solute carrier family 4 (sodium bicarbonate cotransporter), member 4 [Source:HGNC Symbol;Acc:11030]
ENSG00000081803	CADPS2	ENSMUSG00000017978	Cadps2	0.02	0.4315	0.0463499	No		3891	Ca++-dependent secretion activator 2 [Source:HGNC Symbol;Acc:16018]
ENSG00000081913	PHLPP1	ENSMUSG00000044340	Phlpp1	0.0943	0.6265	0.150519	No		5154	PH domain and leucine rich repeat protein phosphatase 1 [Source:HGNC Symbol;Acc:20610]
ENSG00000082458	DLG3	ENSMUSG00000000881	Dlg3	0.0033	0.3224	0.0102357	No		2550	discs, large homolog 3 (Drosophila) [Source:HGNC Symbol;Acc:2902]
ENSG00000082701	GSK3B	ENSMUSG00000022812	Gsk3b	0.0045	0.2939	0.0153113	No		1302	glycogen synthase kinase 3 beta [Source:HGNC Symbol;Acc:4617]
ENSG00000083097	DOPEY1	ENSMUSG00000034973	Dopey1	0.0333	0.4111	0.0810022	No		7431	dopey family member 1 [Source:HGNC Symbol;Acc:21194]
ENSG00000083223	ZCCHC6	ENSMUSG00000035248	Zcchc6	0.1103	0.5859	0.188257	No		4488	zinc finger, CCHC domain containing 6 [Source:HGNC Symbol;Acc:25817]
ENSG00000083307	GRHL2	ENSMUSG00000022286	Grhl2	0.0278	0.6452	0.0430874	Yes	Grainyhead	1878	grainyhead-like 2 (Drosophila) [Source:HGNC Symbol;Acc:2799]
ENSG00000083312	TNPO1	ENSMUSG00000009470	Tnpo1	0.0016	0.4638	0.00344976	No		2697	transportin 1 [Source:HGNC Symbol;Acc:6401]
ENSG00000084676	NCOA1	ENSMUSG00000020647	Ncoa1	0.0431	0.3723	0.115767	Yes	bHLH	4326	nuclear receptor coactivator 1 [Source:HGNC Symbol;Acc:7668]
ENSG00000084731	KIF3C	ENSMUSG00000020668	Kif3c	0.0229	0.6562	0.0348979	No		2382	kinesin family member 3C [Source:HGNC Symbol;Acc:6321]
ENSG00000085276	MECOM	ENSMUSG00000027684	Mecom	0.0376	0.4964	0.0757454	Yes	C2H2-ZF	3693	MDS1 and EVI1 complex locus [Source:HGNC Symbol;Acc:3498]
ENSG00000085978	ATG16L1	ENSMUSG00000026289	Atg16l1	0.0329	0.3868	0.0850569	No		1875	autophagy related 16-like 1 (S. cerevisiae) [Source:HGNC Symbol;Acc:21498]
ENSG00000086717	PPEF1	ENSMUSG00000062168	Ppef1	0.2088	0.4278	0.488079	No		1962	protein phosphatase, EF-hand calcium binding domain 1 [Source:HGNC Symbol;Acc:9243]
ENSG00000087116	ADAMTS2	ENSMUSG00000036545	Adamts2	0.055	0.6655	0.0826446	No		3636	ADAM metallopeptidase with thrombospondin type 1 motif, 2 [Source:HGNC Symbol;Acc:218]
ENSG00000087495	PHACTR3	ENSMUSG00000027525	Phactr3	0.0894	0.5595	0.159786	No		1680	phosphatase and actin regulator 3 [Source:HGNC Symbol;Acc:15833]
ENSG00000087510	TFAP2C	ENSMUSG00000028640	Tfap2c	0.0759	1.0614	0.0715093	Yes	AP-2	1353	transcription factor AP-2 gamma (activating enhancer binding protein 2 gamma) [Source:HGNC Symbol;Acc:11744]
ENSG00000087903	RFX2	ENSMUSG00000024206	Rfx2	0.0555	1.2508	0.0443716	Yes	RFX	2172	regulatory factor X, 2 (influences HLA class II expression) [Source:HGNC Symbol;Acc:9983]
ENSG00000088179	PTPN4	ENSMUSG00000026384	Ptpn4	0.024	0.3016	0.0795756	No		2781	protein tyrosine phosphatase, non-receptor type 4 (megakaryocyte) [Source:HGNC Symbol;Acc:9656]
ENSG00000088247	KHSRP	ENSMUSG00000007670	Khsrp	0.009	0.6916	0.0130133	No		2136	KH-type splicing regulatory protein [Source:HGNC Symbol;Acc:6316]
ENSG00000088305	DNMT3B	ENSMUSG00000027478	Dnmt3b	0.0959	0.7875	0.121778	No		2562	DNA (cytosine-5-)-methyltransferase 3 beta [Source:HGNC Symbol;Acc:2979]
ENSG00000088387	DOCK9	ENSMUSG00000025558	Dock9	0.0257	0.6452	0.0398326	No		6282	dedicator of cytokinesis 9 [Source:HGNC Symbol;Acc:14132]
ENSG00000088538	DOCK3	ENSMUSG00000039716	Dock3	0.0091	0.3653	0.024911	No		6093	dedicator of cytokinesis 3 [Source:HGNC Symbol;Acc:2989]
ENSG00000088808	PPP1R13B	ENSMUSG00000021285	Ppp1r13b	0.0453	0.5508	0.082244	No		3273	protein phosphatase 1, regulatory subunit 13B [Source:HGNC Symbol;Acc:14950]
ENSG00000088812	ATRN	ENSMUSG00000027312	Atrn	0.0354	0.3629	0.0975475	No		4290	attractin [Source:HGNC Symbol;Acc:885]
ENSG00000089225	TBX5	ENSMUSG00000018263	Tbx5	0.0182	0.8082	0.0225192	Yes	T-box	1557	T-box 5 [Source:HGNC Symbol;Acc:11604]
ENSG00000089558	KCNH4	ENSMUSG00000035355	Kcnh4	0.0499	0.5216	0.0956672	No		3054	potassium voltage-gated channel, subfamily H (eag-related), member 4 [Source:HGNC Symbol;Acc:6253]
ENSG00000089902	RCOR1	ENSMUSG00000037896	Rcor1	0.0224	0.5927	0.0377931	No		1458	REST corepressor 1 [Source:HGNC Symbol;Acc:17441]
ENSG00000090372	STRN4	ENSMUSG00000030374	Strn4	0.0261	0.6442	0.0405154	No		2283	striatin, calmodulin binding protein 4 [Source:HGNC Symbol;Acc:15721]
ENSG00000090565	RAB11FIP3	ENSMUSG00000037098	Rab11fip3	0.2404	1.7886	0.134407	No		2406	RAB11 family interacting protein 3 (class II) [Source:HGNC Symbol;Acc:17224]
ENSG00000090975	PITPNM2	ENSMUSG00000029406	Pitpnm2	0.0455	0.8423	0.0540188	No		4050	phosphatidylinositol transfer protein, membrane-associated 2 [Source:HGNC Symbol;Acc:21044]
ENSG00000091428	RAPGEF4	ENSMUSG00000049044	Rapgef4	0.0136	0.3488	0.0389908	No		3036	Rap guanine nucleotide exchange factor (GEF) 4 [Source:HGNC Symbol;Acc:16626]
ENSG00000091622	PITPNM3	ENSMUSG00000040543	Pitpnm3	0.0251	0.5754	0.0436218	No		2925	PITPNM family member 3 [Source:HGNC Symbol;Acc:21043]
ENSG00000091656	ZFHX4	ENSMUSG00000025255	Zfhx4	0.0391	0.4171	0.0937425	Yes	C2H2-ZF;Homeodomain	10851	zinc finger homeobox 4 [Source:HGNC Symbol;Acc:30939]
ENSG00000091831	ESR1	ENSMUSG00000019768	Esr1	0.0563	0.6747	0.0834445	Yes	Nuclear receptor	1788	estrogen receptor 1 [Source:HGNC Symbol;Acc:3467]
ENSG00000092421	SEMA6A	ENSMUSG00000019647	Sema6a	0.0243	0.4348	0.0558878	No		3144	sema domain, transmembrane domain (TM), and cytoplasmic domain, (semaphorin) 6A [Source:HGNC Symbol;Acc:10738]
ENSG00000092847	AGO1	ENSMUSG00000041530	Ago1	0.0003	0.3254	0.000921942	No		2574	argonaute RISC catalytic component 1 [Source:HGNC Symbol;Acc:3262]
ENSG00000092969	TGFB2	ENSMUSG00000039239	Tgfb2	0.0211	0.5174	0.0407808	No		1329	transforming growth factor, beta 2 [Source:HGNC Symbol;Acc:11768]
ENSG00000095585	BLNK	ENSMUSG00000061132	Blnk	0.0806	0.6305	0.127835	No		1371	B-cell linker [Source:HGNC Symbol;Acc:14211]
ENSG00000095951	HIVEP1	ENSMUSG00000021366	Hivep1	0.1773	0.6947	0.255218	Yes	C2H2-ZF	8157	human immunodeficiency virus type I enhancer binding protein 1 [Source:HGNC Symbol;Acc:4920]
ENSG00000096968	JAK2	ENSMUSG00000024789	Jak2	0.0308	0.5091	0.0604989	No		3399	Janus kinase 2 [Source:HGNC Symbol;Acc:6192]
ENSG00000099250	NRP1	ENSMUSG00000025810	Nrp1	0.0332	0.5955	0.0557515	No		2772	neuropilin 1 [Source:HGNC Symbol;Acc:8004]
ENSG00000099284	H2AFY2	ENSMUSG00000020086	H2afy2	0.0072	0.5706	0.0126183	No		1119	H2A histone family, member Y2 [Source:HGNC Symbol;Acc:14453]
ENSG00000099365	STX1B	ENSMUSG00000030806	Stx1b	0	0.5497	0	No		867	syntaxin 1B [Source:HGNC Symbol;Acc:18539]
ENSG00000099904	ZDHHC8	ENSMUSG00000060166	Zdhhc8	0.0612	0.8159	0.0750092	No		2337	zinc finger, DHHC-type containing 8 [Source:HGNC Symbol;Acc:18474]
ENSG00000100030	MAPK1	ENSMUSG00000063358	Mapk1	0.0053	0.3202	0.0165522	No		1083	mitogen-activated protein kinase 1 [Source:HGNC Symbol;Acc:6871]
ENSG00000100280	AP1B1	ENSMUSG00000009090	Ap1b1	0.0138	0.5765	0.0239376	No		2850	adaptor-related protein complex 1, beta 1 subunit [Source:HGNC Symbol;Acc:554]
ENSG00000100320	RBFOX2	ENSMUSG00000033565	Rbfox2	0.0254	0.2307	0.1101	No		1356	RNA binding protein, fox-1 homolog (C. elegans) 2 [Source:HGNC Symbol;Acc:9906]
ENSG00000100330	MTMR3	ENSMUSG00000034354	Mtmr3	0.0688	0.404	0.170297	No		3597	myotubularin related protein 3 [Source:HGNC Symbol;Acc:7451]
ENSG00000100393	EP300	ENSMUSG00000055024	Ep300	0.0314	0.3715	0.0845222	No		7245	E1A binding protein p300 [Source:HGNC Symbol;Acc:3373]
ENSG00000100485	SOS2	ENSMUSG00000034801	Sos2	0.024	0.52	0.0461538	No		3999	son of sevenless homolog 2 (Drosophila) [Source:HGNC Symbol;Acc:11188]
ENSG00000100505	TRIM9	ENSMUSG00000021071	Trim9	0.0102	0.5569	0.0183157	No		2409	tripartite motif containing 9 [Source:HGNC Symbol;Acc:16288]
ENSG00000100592	DAAM1	ENSMUSG00000034574	Daam1	0.0138	0.5404	0.0255366	No		3237	dishevelled associated activator of morphogenesis 1 [Source:HGNC Symbol;Acc:18142]
ENSG00000100644	HIF1A	ENSMUSG00000021109	Hif1a	0.051	0.4357	0.117053	Yes	bHLH	2553	hypoxia inducible factor 1, alpha subunit (basic helix-loop-helix transcription factor) [Source:HGNC Symbol;Acc:4910]
ENSG00000100784	RPS6KA5	ENSMUSG00000021180	Rps6ka5	0.0151	0.5135	0.029406	No		2409	ribosomal protein S6 kinase, 90kDa, polypeptide 5 [Source:HGNC Symbol;Acc:10434]
ENSG00000100884	CPNE6	ENSMUSG00000022212	Cpne6	0.0097	0.5853	0.0165727	No		1839	copine VI (neuronal) [Source:HGNC Symbol;Acc:2319]
ENSG00000100888	CHD8	ENSMUSG00000053754	Chd8	0.0182	0.37	0.0491892	No		7746	chromodomain helicase DNA binding protein 8 [Source:HGNC Symbol;Acc:20153]
ENSG00000100906	NFKBIA	ENSMUSG00000021025	Nfkbia	0.0391	0.4524	0.0864279	No		954	nuclear factor of kappa light polypeptide gene enhancer in B-cells inhibitor, alpha [Source:HGNC Symbol;Acc:7797]
ENSG00000100968	NFATC4	ENSMUSG00000023411	Nfatc4	0.0407	0.4387	0.0927741	Yes	Rel	2895	nuclear factor of activated T-cells, cytoplasmic, calcineurin-dependent 4 [Source:HGNC Symbol;Acc:7778]
ENSG00000101076	HNF4A	ENSMUSG00000017950	Hnf4a	0.0186	0.6712	0.0277116	Yes	Nuclear receptor	1425	hepatocyte nuclear factor 4, alpha [Source:HGNC Symbol;Acc:5024]
ENSG00000101098	RIMS4	ENSMUSG00000035226	Rims4	0.0048	0.5049	0.00950683	No		813	regulating synaptic membrane exocytosis 4 [Source:HGNC Symbol;Acc:16183]
ENSG00000101104	PABPC1L	ENSMUSG00000054582	Pabpc1l	0.1158	0.7631	0.151749	No		1845	poly(A) binding protein, cytoplasmic 1-like [Source:HGNC Symbol;Acc:15797]
ENSG00000101144	BMP7	ENSMUSG00000008999	Bmp7	0.0095	0.8493	0.0111857	No		1296	bone morphogenetic protein 7 [Source:HGNC Symbol;Acc:1074]
ENSG00000101182	PSMA7	ENSMUSG00000027566	Psma7	0.0058	0.4369	0.0132753	No		747	proteasome (prosome, macropain) subunit, alpha type, 7 [Source:HGNC Symbol;Acc:9536]
ENSG00000101349	PAK7	ENSMUSG00000039913	Pak7	0.0291	0.4288	0.0678638	No		2160	p21 protein (Cdc42/Rac)-activated kinase 7 [Source:HGNC Symbol;Acc:15916]
ENSG00000101384	JAG1	ENSMUSG00000027276	Jag1	0.0152	0.5407	0.0281117	No		3657	jagged 1 [Source:HGNC Symbol;Acc:6188]
ENSG00000101412	E2F1	ENSMUSG00000027490	E2f1	0.0807	0.6418	0.12574	Yes	E2F	1314	E2F transcription factor 1 [Source:HGNC Symbol;Acc:3113]
ENSG00000101542	CDH20	ENSMUSG00000050840	Cdh20	0.0178	0.4998	0.0356142	No		2406	cadherin 20, type 2 [Source:HGNC Symbol;Acc:1760]
ENSG00000101665	SMAD7	ENSMUSG00000025880	Smad7	0.0083	0.1989	0.0417295	No		1281	SMAD family member 7 [Source:HGNC Symbol;Acc:6773]
ENSG00000101746	NOL4	ENSMUSG00000041923	Nol4	0.0432	0.4437	0.0973631	No		1917	nucleolar protein 4 [Source:HGNC Symbol;Acc:7870]
ENSG00000101935	AMMECR1	ENSMUSG00000042225	Ammecr1	0.0274	0.2423	0.113083	No		1002	Alport syndrome, mental retardation, midface hypoplasia and elliptocytosis chromosomal region gene 1 [Source:HGNC Symbol;Acc:467]
ENSG00000101958	GLRA2	ENSMUSG00000018589	Glra2	0.0071	0.3136	0.0226403	No		1359	glycine receptor, alpha 2 [Source:HGNC Symbol;Acc:4327]
ENSG00000101972	STAG2	ENSMUSG00000025862	Stag2	0.004	0.3091	0.0129408	No		3807	stromal antigen 2 [Source:HGNC Symbol;Acc:11355]
ENSG00000101974	ATP11C	ENSMUSG00000062949	Atp11c	0.0285	0.3637	0.0783613	No		3399	ATPase, class VI, type 11C [Source:HGNC Symbol;Acc:13554]
ENSG00000101981	F9	ENSMUSG00000031138	F9	0.0928	0.459	0.202179	No		1386	coagulation factor IX [Source:HGNC Symbol;Acc:3551]
ENSG00000102053	ZC3H12B	ENSMUSG00000035045	Zc3h12b	0.0474	0.3279	0.144556	No		2511	zinc finger CCCH-type containing 12B [Source:HGNC Symbol;Acc:17407]
ENSG00000102098	SCML2	ENSMUSG00000000037	Scml2	0.2633	0.7424	0.354661	No		2103	sex comb on midleg-like 2 (Drosophila) [Source:HGNC Symbol;Acc:10581]
ENSG00000102221	JADE3	ENSMUSG00000037315	Phf16	0.1024	0.4296	0.238361	No		2472	jade family PHD finger 3 [Source:HGNC Symbol;Acc:22982]
ENSG00000102230	PCYT1B	ENSMUSG00000035246	Pcyt1b	0.0103	0.3808	0.0270483	No		1110	phosphate cytidylyltransferase 1, choline, beta [Source:HGNC Symbol;Acc:8755]
ENSG00000102359	SRPX2	ENSMUSG00000031253	Srpx2	0.0322	0.3836	0.0839416	No		1398	sushi-repeat containing protein, X-linked 2 [Source:HGNC Symbol;Acc:30668]
ENSG00000102678	FGF9	ENSMUSG00000021974	Fgf9	0.0022	0.3389	0.00649159	No		627	fibroblast growth factor 9 [Source:HGNC Symbol;Acc:3687]
ENSG00000102755	FLT1	ENSMUSG00000029648	Flt1	0.1045	0.6494	0.160918	No		4017	fms-related tyrosine kinase 1 [Source:HGNC Symbol;Acc:3763]
ENSG00000102870	ZNF629	ENSMUSG00000045639	Zfp629	0.0488	0.9569	0.050998	Yes	C2H2-ZF	2610	zinc finger protein 629 [Source:HGNC Symbol;Acc:29008]
ENSG00000102879	CORO1A	ENSMUSG00000030707	Coro1a	0.0268	0.6098	0.0439488	No		1386	coronin, actin binding protein, 1A [Source:HGNC Symbol;Acc:2252]
ENSG00000102935	ZNF423	ENSMUSG00000045333	Zfp423	0.0087	0.7508	0.0115876	Yes	C2H2-ZF	3855	zinc finger protein 423 [Source:HGNC Symbol;Acc:16762]
ENSG00000103449	SALL1	ENSMUSG00000031665	Sall1	0.048	0.4233	0.113395	Yes	C2H2-ZF	3975	spalt-like transcription factor 1 [Source:HGNC Symbol;Acc:10524]
ENSG00000103460	TOX3	ENSMUSG00000043668	Tox3	0.0227	0.3552	0.0639077	No		1731	TOX high mobility group box family member 3 [Source:HGNC Symbol;Acc:11972]
ENSG00000103510	KAT8	ENSMUSG00000030801	Kat8	0.0372	0.8686	0.0428275	No		1404	K(lysine) acetyltransferase 8 [Source:HGNC Symbol;Acc:17933]
ENSG00000103549	RNF40	ENSMUSG00000030816	Rnf40	0.0368	0.7049	0.052206	No		3006	ring finger protein 40, E3 ubiquitin protein ligase [Source:HGNC Symbol;Acc:16867]
ENSG00000103653	CSK	ENSMUSG00000032312	Csk	0.0039	0.697	0.00559541	No		1353	c-src tyrosine kinase [Source:HGNC Symbol;Acc:2444]
ENSG00000103769	RAB11A	ENSMUSG00000004771	Rab11a	0	0.193	0	No		651	RAB11A, member RAS oncogene family [Source:HGNC Symbol;Acc:9760]
ENSG00000104154	SLC30A4	ENSMUSG00000005802	Slc30a4	0.04	0.3868	0.103413	No		1290	solute carrier family 30 (zinc transporter), member 4 [Source:HGNC Symbol;Acc:11015]
ENSG00000104313	EYA1	ENSMUSG00000025932	Eya1	0.0227	0.4221	0.0537787	No		1779	eyes absent homolog 1 (Drosophila) [Source:HGNC Symbol;Acc:3519]
ENSG00000104365	IKBKB	ENSMUSG00000031537	Ikbkb	0.0376	0.6594	0.0570215	No		2271	inhibitor of kappa light polypeptide gene enhancer in B-cells, kinase beta [Source:HGNC Symbol;Acc:5960]
ENSG00000104413	ESRP1	ENSMUSG00000040728	Esrp1	0.0148	0.3796	0.0389884	No		2046	epithelial splicing regulatory protein 1 [Source:HGNC Symbol;Acc:25966]
ENSG00000104435	STMN2	ENSMUSG00000027500	Stmn2	0.0404	0.4562	0.0885577	No		564	stathmin-like 2 [Source:HGNC Symbol;Acc:10577]
ENSG00000104814	MAP4K1	ENSMUSG00000037337	Map4k1	0.0885	0.5933	0.149166	No		2502	mitogen-activated protein kinase kinase kinase kinase 1 [Source:HGNC Symbol;Acc:6863]
ENSG00000104888	SLC17A7	ENSMUSG00000070570	Slc17a7	0.0062	0.6934	0.00894145	No		1683	solute carrier family 17 (vesicular glutamate transporter), member 7 [Source:HGNC Symbol;Acc:16704]
ENSG00000105063	PPP6R1	ENSMUSG00000052296	Ppp6r1	0.09	0.8113	0.110933	No		2646	protein phosphatase 6, regulatory subunit 1 [Source:HGNC Symbol;Acc:29195]
ENSG00000105137	SYDE1	ENSMUSG00000032714	Syde1	0.0725	0.7594	0.0954701	No		2208	synapse defective 1, Rho GTPase, homolog 1 (C. elegans) [Source:HGNC Symbol;Acc:25824]
ENSG00000105143	SLC1A6	ENSMUSG00000005357	Slc1a6	0.0215	0.6836	0.0314511	No		1695	solute carrier family 1 (high affinity aspartate/glutamate transporter), member 6 [Source:HGNC Symbol;Acc:10944]
ENSG00000105204	DYRK1B	ENSMUSG00000002409	Dyrk1b	0.0128	0.357	0.0358543	No		1890	dual-specificity tyrosine-(Y)-phosphorylation regulated kinase 1B [Source:HGNC Symbol;Acc:3092]
ENSG00000105287	PRKD2	ENSMUSG00000041187	Prkd2	0.0216	0.7248	0.0298013	No		2667	protein kinase D2 [Source:HGNC Symbol;Acc:17293]
ENSG00000105576	TNPO2	ENSMUSG00000031691	Tnpo2	0.0015	0.5387	0.00278448	No		2694	transportin 2 [Source:HGNC Symbol;Acc:19998]
ENSG00000105698	USF2	ENSMUSG00000058239	Usf2	0.0095	0.3464	0.0274249	Yes	bHLH	1050	upstream transcription factor 2, c-fos interacting [Source:HGNC Symbol;Acc:12594]
ENSG00000105707	HPN	ENSMUSG00000001249	Hpn	0.0604	0.7684	0.0786049	No		1254	hepsin [Source:HGNC Symbol;Acc:5155]
ENSG00000105767	CADM4	ENSMUSG00000054793	Cadm4	0.0083	0.5453	0.015221	No		1167	cell adhesion molecule 4 [Source:HGNC Symbol;Acc:30825]
ENSG00000105866	SP4	ENSMUSG00000025323	Sp4	0.0125	0.2739	0.0456371	Yes	C2H2-ZF	2355	Sp4 transcription factor [Source:HGNC Symbol;Acc:11209]
ENSG00000105879	CBLL1	ENSMUSG00000020659	Cbll1	0.0126	0.2435	0.0517454	No		1476	Cbl proto-oncogene-like 1, E3 ubiquitin protein ligase [Source:HGNC Symbol;Acc:21225]
ENSG00000105926	MPP6	ENSMUSG00000038388	Mpp6	0.0077	0.4788	0.0160819	No		1623	membrane protein, palmitoylated 6 (MAGUK p55 subfamily member 6) [Source:HGNC Symbol;Acc:18167]
ENSG00000106299	WASL	ENSMUSG00000029684	Wasl	0.0205	0.4075	0.0503067	No		1518	Wiskott-Aldrich syndrome-like [Source:HGNC Symbol;Acc:12735]
ENSG00000106615	RHEB	ENSMUSG00000028945	Rheb	0.0051	0.3546	0.0143824	No		555	Ras homolog enriched in brain [Source:HGNC Symbol;Acc:10011]
ENSG00000106689	LHX2	ENSMUSG00000000247	Lhx2	0.0041	0.6094	0.00672793	Yes	Homeodomain	1239	LIM homeobox 2 [Source:HGNC Symbol;Acc:6594]
ENSG00000106829	TLE4	ENSMUSG00000024642	Tle4	0.0018	0.3448	0.00522042	No		2418	transducin-like enhancer of split 4 (E(sp1) homolog, Drosophila) [Source:HGNC Symbol;Acc:11840]
ENSG00000106852	LHX6	ENSMUSG00000026890	Lhx6	0.0086	0.5436	0.0158205	Yes	Homeodomain	1179	LIM homeobox 6 [Source:HGNC Symbol;Acc:21735]
ENSG00000107105	ELAVL2	ENSMUSG00000008489	Elavl2	0.0013	0.1887	0.00688924	No		1170	ELAV like neuron-specific RNA binding protein 2 [Source:HGNC Symbol;Acc:3313]
ENSG00000107140	TESK1	ENSMUSG00000028458	Tesk1	0.0315	0.3585	0.0878661	No		1881	testis-specific kinase 1 [Source:HGNC Symbol;Acc:11731]
ENSG00000107295	SH3GL2	ENSMUSG00000028488	Sh3gl2	0.0051	0.5276	0.00966641	No		1059	SH3-domain GRB2-like 2 [Source:HGNC Symbol;Acc:10831]
ENSG00000107362	ABHD17B	ENSMUSG00000047368	Abhd17b	0.0078	0.5196	0.0150115	No		882	abhydrolase domain containing 17B [Source:HGNC Symbol;Acc:24278]
ENSG00000107566	ERLIN1	ENSMUSG00000025198	Erlin1	0.0252	0.3081	0.0817916	No		1047	ER lipid raft associated 1 [Source:HGNC Symbol;Acc:16947]
ENSG00000107758	PPP3CB	ENSMUSG00000021816	Ppp3cb	0.0035	0.1603	0.0218341	No		1578	protein phosphatase 3, catalytic subunit, beta isozyme [Source:HGNC Symbol;Acc:9315]
ENSG00000107864	CPEB3	ENSMUSG00000039652	Cpeb3	0.0095	0.3691	0.0257383	No		2097	cytoplasmic polyadenylation element binding protein 3 [Source:HGNC Symbol;Acc:21746]
ENSG00000108018	SORCS1	ENSMUSG00000043531	Sorcs1	0.0494	0.5589	0.0883879	No		3597	sortilin-related VPS10 domain containing receptor 1 [Source:HGNC Symbol;Acc:16697]
ENSG00000108262	GIT1	ENSMUSG00000011877	Git1	0.0106	0.5439	0.0194889	No		2313	G protein-coupled receptor kinase interacting ArfGAP 1 [Source:HGNC Symbol;Acc:4272]
ENSG00000108306	FBXL20	ENSMUSG00000020883	Fbxl20	0.0011	0.2827	0.00389105	No		1317	F-box and leucine-rich repeat protein 20 [Source:HGNC Symbol;Acc:24679]
ENSG00000108309	RUNDC3A	ENSMUSG00000006575	Rundc3a	0.0162	0.5954	0.0272086	No		1341	RUN domain containing 3A [Source:HGNC Symbol;Acc:16984]
ENSG00000108379	WNT3	ENSMUSG00000000125	Wnt3	0.0046	0.6075	0.00757202	No		1068	wingless-type MMTV integration site family, member 3 [Source:HGNC Symbol;Acc:12782]
ENSG00000108604	SMARCD2	ENSMUSG00000078619	Smarcd2	0.0209	0.4853	0.0430661	No		1596	SWI/SNF related, matrix associated, actin dependent regulator of chromatin, subfamily d, member 2 [Source:HGNC Symbol;Acc:11107]
ENSG00000108669	CYTH1	ENSMUSG00000017132	Cyth1	0.0149	0.7738	0.0192556	No		1197	cytohesin 1 [Source:HGNC Symbol;Acc:9501]
ENSG00000108753	HNF1B	ENSMUSG00000020679	Hnf1b	0.0156	0.4347	0.0358868	No		1674	HNF1 homeobox B [Source:HGNC Symbol;Acc:11630]
ENSG00000108840	HDAC5	ENSMUSG00000008855	Hdac5	0.0195	0.4121	0.0473186	No		3372	histone deacetylase 5 [Source:HGNC Symbol;Acc:14068]
ENSG00000108946	PRKAR1A	ENSMUSG00000020612	Prkar1a	0.016	0.6073	0.0263461	No		1146	protein kinase, cAMP-dependent, regulatory, type I, alpha [Source:HGNC Symbol;Acc:9388]
ENSG00000109158	GABRA4	ENSMUSG00000029211	Gabra4	0.047	0.5022	0.0935882	No		1665	gamma-aminobutyric acid (GABA) A receptor, alpha 4 [Source:HGNC Symbol;Acc:4078]
ENSG00000109189	USP46	ENSMUSG00000054814	Usp46	0	0.3416	0	No		1101	ubiquitin specific peptidase 46 [Source:HGNC Symbol;Acc:20075]
ENSG00000109466	KLHL2	ENSMUSG00000031605	Klhl2	0.0138	0.6219	0.0221901	No		1794	kelch-like family member 2 [Source:HGNC Symbol;Acc:6353]
ENSG00000109472	CPE	ENSMUSG00000037852	Cpe	0.0166	0.6485	0.0255975	No		1431	carboxypeptidase E [Source:HGNC Symbol;Acc:2303]
ENSG00000109572	CLCN3	ENSMUSG00000004319	Clcn3	0.0076	0.3383	0.0224653	No		2601	chloride channel, voltage-sensitive 3 [Source:HGNC Symbol;Acc:2021]
ENSG00000109685	WHSC1	ENSMUSG00000057406	Whsc1	0.0479	0.5036	0.0951152	No		4098	Wolf-Hirschhorn syndrome candidate 1 [Source:HGNC Symbol;Acc:12766]
ENSG00000109756	RAPGEF2	ENSMUSG00000062232	Rapgef2	0.0255	0.7119	0.0358196	No		4500	Rap guanine nucleotide exchange factor (GEF) 2 [Source:HGNC Symbol;Acc:16854]
ENSG00000110075	PPP6R3	ENSMUSG00000024908	Ppp6r3	0.0193	0.4055	0.0475956	No		2640	protein phosphatase 6, regulatory subunit 3 [Source:HGNC Symbol;Acc:1173]
ENSG00000110076	NRXN2	ENSMUSG00000033768	Nrxn2	0.007	0.4832	0.0144868	No		5139	neurexin 2 [Source:HGNC Symbol;Acc:8009]
ENSG00000110171	TRIM3	ENSMUSG00000036989	Trim3	0.007	0.466	0.0150215	No		2235	tripartite motif containing 3 [Source:HGNC Symbol;Acc:10064]
ENSG00000110880	CORO1C	ENSMUSG00000004530	Coro1c	0.0122	0.6823	0.0178807	No		1584	coronin, actin binding protein, 1C [Source:HGNC Symbol;Acc:2254]
ENSG00000110881	ASIC1	ENSMUSG00000023017	Asic1	0.0083	0.5136	0.0161604	No		1725	acid-sensing (proton-gated) ion channel 1 [Source:HGNC Symbol;Acc:100]
ENSG00000111218	PRMT8	ENSMUSG00000030350	Prmt8	0.0067	0.3685	0.0181818	No		1185	protein arginine methyltransferase 8 [Source:HGNC Symbol;Acc:5188]
ENSG00000111249	CUX2	ENSMUSG00000042589	Cux2	0.0846	0.9946	0.0850593	Yes	CUT;Homeodomain	4461	cut-like homeobox 2 [Source:HGNC Symbol;Acc:19347]
ENSG00000111371	SLC38A1	ENSMUSG00000023169	Slc38a1	0.0379	0.7653	0.0495231	No		1512	solute carrier family 38, member 1 [Source:HGNC Symbol;Acc:13447]
ENSG00000111605	CPSF6	ENSMUSG00000055531	Cpsf6	0.0017	0.3717	0.00457358	No		1767	cleavage and polyadenylation specific factor 6, 68kDa [Source:HGNC Symbol;Acc:13871]
ENSG00000111642	CHD4	ENSMUSG00000063870	Chd4	0.0061	0.4509	0.0135285	No		5823	chromodomain helicase DNA binding protein 4 [Source:HGNC Symbol;Acc:1919]
ENSG00000111752	PHC1	ENSMUSG00000040669	Phc1	0.0394	0.3725	0.105772	No		3015	polyhomeotic homolog 1 (Drosophila) [Source:HGNC Symbol;Acc:3182]
ENSG00000111783	RFX4	ENSMUSG00000020037	Rfx4	0.0234	0.4699	0.0497978	Yes	RFX	2235	regulatory factor X, 4 (influences HLA class II expression) [Source:HGNC Symbol;Acc:9985]
ENSG00000111913	FAM65B	ENSMUSG00000036006	Fam65b	0.0568	0.6472	0.0877627	No		3207	family with sequence similarity 65, member B [Source:HGNC Symbol;Acc:13872]
ENSG00000112033	PPARD	ENSMUSG00000002250	Ppard	0.0337	0.756	0.0445767	Yes	Nuclear receptor	1326	peroxisome proliferator-activated receptor delta [Source:HGNC Symbol;Acc:9235]
ENSG00000112139	MDGA1	ENSMUSG00000043557	Mdga1	0.0157	0.6177	0.0254169	No		2922	MAM domain containing glycosylphosphatidylinositol anchor 1 [Source:HGNC Symbol;Acc:19267]
ENSG00000112246	SIM1	ENSMUSG00000019913	Sim1	0.0173	0.5715	0.0302712	Yes	bHLH	2301	single-minded family bHLH transcription factor 1 [Source:HGNC Symbol;Acc:10882]
ENSG00000112561	TFEB	ENSMUSG00000023990	Tfeb	0.0287	0.675	0.0425185	Yes	bHLH	1689	transcription factor EB [Source:HGNC Symbol;Acc:11753]
ENSG00000112576	CCND3	ENSMUSG00000034165	Ccnd3	0.0265	0.454	0.05837	No		879	cyclin D3 [Source:HGNC Symbol;Acc:1585]
ENSG00000112640	PPP2R5D	ENSMUSG00000059409	Ppp2r5d	0.0129	0.4968	0.0259662	No		1809	protein phosphatase 2, regulatory subunit B', delta [Source:HGNC Symbol;Acc:9312]
ENSG00000112837	TBX18	ENSMUSG00000032419	Tbx18	0.03	0.4745	0.0632244	Yes	T-box	1824	T-box 18 [Source:HGNC Symbol;Acc:11595]
ENSG00000112941	PAPD7	ENSMUSG00000034575	Papd7	0.0298	0.6058	0.0491912	No		1629	PAP associated domain containing 7 [Source:HGNC Symbol;Acc:16705]
ENSG00000113083	LOX	ENSMUSG00000024529	Lox	0.0656	0.7126	0.0920573	No		1254	lysyl oxidase [Source:HGNC Symbol;Acc:6664]
ENSG00000113100	CDH9	ENSMUSG00000025370	Cdh9	0.0455	0.6513	0.0698603	No		2370	cadherin 9, type 2 (T1-cadherin) [Source:HGNC Symbol;Acc:1768]
ENSG00000113231	PDE8B	ENSMUSG00000021684	Pde8b	0.0205	0.4421	0.0463696	No		2658	phosphodiesterase 8B [Source:HGNC Symbol;Acc:8794]
ENSG00000113361	CDH6	ENSMUSG00000039385	Cdh6	0.0137	0.4339	0.0315741	No		2373	cadherin 6, type 2, K-cadherin (fetal kidney) [Source:HGNC Symbol;Acc:1765]
ENSG00000113368	LMNB1	ENSMUSG00000024590	Lmnb1	0.0186	0.6306	0.0294957	No		1761	lamin B1 [Source:HGNC Symbol;Acc:6637]
ENSG00000113369	ARRDC3	ENSMUSG00000074794	Arrdc3	0.0102	0.2993	0.0340795	No		1245	arrestin domain containing 3 [Source:HGNC Symbol;Acc:29263]
ENSG00000113448	PDE4D	ENSMUSG00000021699	Pde4d	0.0543	0.5935	0.0914912	No		2430	phosphodiesterase 4D, cAMP-specific [Source:HGNC Symbol;Acc:8783]
ENSG00000113742	CPEB4	ENSMUSG00000020300	Cpeb4	0.0075	0.3089	0.0242797	No		2190	cytoplasmic polyadenylation element binding protein 4 [Source:HGNC Symbol;Acc:21747]
ENSG00000113763	UNC5A	ENSMUSG00000025876	Unc5a	0.0143	0.6854	0.0208637	No		2529	unc-5 homolog A (C. elegans) [Source:HGNC Symbol;Acc:12567]
ENSG00000114030	KPNA1	ENSMUSG00000022905	Kpna1	0.0103	0.3045	0.0338259	No		1617	karyopherin alpha 1 (importin alpha 5) [Source:HGNC Symbol;Acc:6394]
ENSG00000114062	UBE3A	ENSMUSG00000025326	Ube3a	0.0204	0.3006	0.0678643	No		2628	ubiquitin protein ligase E3A [Source:HGNC Symbol;Acc:12496]
ENSG00000114251	WNT5A	ENSMUSG00000021994	Wnt5a	0.0057	0.7038	0.00809889	No		1143	wingless-type MMTV integration site family, member 5A [Source:HGNC Symbol;Acc:12784]
ENSG00000114423	CBLB	ENSMUSG00000022637	Cblb	0.0202	0.5506	0.0366873	No		2949	Cbl proto-oncogene B, E3 ubiquitin protein ligase [Source:HGNC Symbol;Acc:1542]
ENSG00000114948	ADAM23	ENSMUSG00000025964	Adam23	0.0494	0.4976	0.0992765	No		2499	ADAM metallopeptidase domain 23 [Source:HGNC Symbol;Acc:202]
ENSG00000115112	TFCP2L1	ENSMUSG00000026380	Tfcp2l1	0.0303	0.5834	0.0519369	Yes	Grainyhead	1440	transcription factor CP2-like 1 [Source:HGNC Symbol;Acc:17925]
ENSG00000115170	ACVR1	ENSMUSG00000026836	Acvr1	0.0073	0.46	0.0158696	No		1530	activin A receptor, type I [Source:HGNC Symbol;Acc:171]
ENSG00000115380	EFEMP1	ENSMUSG00000020467	Efemp1	0.0268	0.4855	0.0552008	No		1482	EGF containing fibulin-like extracellular matrix protein 1 [Source:HGNC Symbol;Acc:3218]
ENSG00000115419	GLS	ENSMUSG00000026103	Gls	0.0288	0.4003	0.071946	No		2010	glutaminase [Source:HGNC Symbol;Acc:4331]
ENSG00000115421	PAPOLG	ENSMUSG00000020273	Papolg	0.0307	0.335	0.0916418	No		2211	poly(A) polymerase gamma [Source:HGNC Symbol;Acc:14982]
ENSG00000115548	KDM3A	ENSMUSG00000053470	Kdm3a	0.04	0.3881	0.103066	No		3966	lysine (K)-specific demethylase 3A [Source:HGNC Symbol;Acc:20815]
ENSG00000115808	STRN	ENSMUSG00000024077	Strn	0.0161	0.4409	0.0365162	No		2343	striatin, calmodulin binding protein [Source:HGNC Symbol;Acc:11424]
ENSG00000115904	SOS1	ENSMUSG00000024241	Sos1	0.0098	0.4176	0.0234674	No		4002	son of sevenless homolog 1 (Drosophila) [Source:HGNC Symbol;Acc:11187]
ENSG00000115963	RND3	ENSMUSG00000017144	Rnd3	0.0004	0.3865	0.00103493	No		735	Rho family GTPase 3 [Source:HGNC Symbol;Acc:671]
ENSG00000116106	EPHA4	ENSMUSG00000026235	Epha4	0.0069	0.4754	0.0145141	No		2961	EPH receptor A4 [Source:HGNC Symbol;Acc:3388]
ENSG00000116147	TNR	ENSMUSG00000015829	Tnr	0.0334	0.5191	0.0643421	No		4077	tenascin R [Source:HGNC Symbol;Acc:11953]
ENSG00000116191	RALGPS2	ENSMUSG00000026594	Ralgps2	0.0112	0.5715	0.0195976	No		1752	Ral GEF with PH domain and SH3 binding motif 2 [Source:HGNC Symbol;Acc:30279]
ENSG00000116254	CHD5	ENSMUSG00000005045	Chd5	0.0236	0.9401	0.0251037	No		5865	chromodomain helicase DNA binding protein 5 [Source:HGNC Symbol;Acc:16816]
ENSG00000116544	DLGAP3	ENSMUSG00000042388	Dlgap3	0.0164	0.31	0.0529032	No		2940	discs, large (Drosophila) homolog-associated protein 3 [Source:HGNC Symbol;Acc:30368]
ENSG00000116584	ARHGEF2	ENSMUSG00000028059	Arhgef2	0.0603	0.6497	0.0928121	No		3096	Rho/Rac guanine nucleotide exchange factor (GEF) 2 [Source:HGNC Symbol;Acc:682]
ENSG00000116809	ZBTB17	ENSMUSG00000006215	Zbtb17	0.0348	0.9504	0.0366162	Yes	C2H2-ZF	2433	zinc finger and BTB domain containing 17 [Source:HGNC Symbol;Acc:12936]
ENSG00000116833	NR5A2	ENSMUSG00000026398	Nr5a2	0.0514	0.5283	0.0972932	Yes	Nuclear receptor	1626	nuclear receptor subfamily 5, group A, member 2 [Source:HGNC Symbol;Acc:7984]
ENSG00000116852	KIF21B	ENSMUSG00000041642	Kif21b	0.0207	0.805	0.0257143	No		4914	kinesin family member 21B [Source:HGNC Symbol;Acc:29442]
ENSG00000117000	RLF	ENSMUSG00000049878	Rlf	0.0694	0.5421	0.128021	Yes	C2H2-ZF	5745	rearranged L-myc fusion [Source:HGNC Symbol;Acc:10025]
ENSG00000117013	KCNQ4	ENSMUSG00000028631	Kcnq4	0.0144	0.5628	0.0255864	No		2088	potassium voltage-gated channel, KQT-like subfamily, member 4 [Source:HGNC Symbol;Acc:6298]
ENSG00000117020	AKT3	ENSMUSG00000019699	Akt3	0.0019	0.2801	0.00678329	No		1440	v-akt murine thymoma viral oncogene homolog 3 [Source:HGNC Symbol;Acc:393]
ENSG00000117114	LPHN2	ENSMUSG00000028184	Lphn2	0.0213	0.6402	0.0332709	No		4425	latrophilin 2 [Source:HGNC Symbol;Acc:18582]
ENSG00000117143	UAP1	ENSMUSG00000026670	Uap1	0.0339	0.4742	0.0714888	No		1569	UDP-N-acteylglucosamine pyrophosphorylase 1 [Source:HGNC Symbol;Acc:12457]
ENSG00000117298	ECE1	ENSMUSG00000057530	Ece1	0.0193	0.7873	0.0245142	No		2313	endothelin converting enzyme 1 [Source:HGNC Symbol;Acc:3146]
ENSG00000117569	PTBP2	ENSMUSG00000028134	Ptbp2	0.0017	0.3038	0.00559579	No		1647	polypyrimidine tract binding protein 2 [Source:HGNC Symbol;Acc:17662]
ENSG00000117598	LPPR5	ENSMUSG00000033342	4833424O15Rik	0.02	0.4328	0.0462107	No		966	Lipid phosphate phosphatase-related protein type 5 [Source:UniProtKB/Swiss-Prot;Acc:Q32ZL2]
ENSG00000117600	LPPR4	ENSMUSG00000044667	D3Bwg0562e	0.018	0.5861	0.0307115	No		2292	Lipid phosphate phosphatase-related protein type 4 [Source:UniProtKB/Swiss-Prot;Acc:Q7Z2D5]
ENSG00000117601	SERPINC1	ENSMUSG00000026715	Serpinc1	0.0667	0.5837	0.114271	No		1395	serpin peptidase inhibitor, clade C (antithrombin), member 1 [Source:HGNC Symbol;Acc:775]
ENSG00000117713	ARID1A	ENSMUSG00000007880	Arid1a	0.0166	0.2332	0.0711835	No		6858	AT rich interactive domain 1A (SWI-like) [Source:HGNC Symbol;Acc:11110]
ENSG00000118200	CAMSAP2	ENSMUSG00000041570	Camsap2	0.0384	0.574	0.066899	No		4470	calmodulin regulated spectrin-associated protein family, member 2 [Source:HGNC Symbol;Acc:29188]
ENSG00000118263	KLF7	ENSMUSG00000025959	Klf7	0.0135	0.2947	0.0458093	Yes	C2H2-ZF	909	Kruppel-like factor 7 (ubiquitous) [Source:HGNC Symbol;Acc:6350]
ENSG00000118276	B4GALT6	ENSMUSG00000056124	B4galt6	0.0246	0.5269	0.0466882	No		1149	UDP-Gal:betaGlcNAc beta 1,4- galactosyltransferase, polypeptide 6 [Source:HGNC Symbol;Acc:929]
ENSG00000118496	FBXO30	ENSMUSG00000047648	Fbxo30	0.0569	0.4175	0.136287	No		2238	F-box protein 30 [Source:HGNC Symbol;Acc:15600]
ENSG00000118503	TNFAIP3	ENSMUSG00000019850	Tnfaip3	0.0525	0.6581	0.0797751	No		2373	tumor necrosis factor, alpha-induced protein 3 [Source:HGNC Symbol;Acc:11896]
ENSG00000118515	SGK1	ENSMUSG00000019970	Sgk1	0.0268	0.535	0.0500935	No		1581	serum/glucocorticoid regulated kinase 1 [Source:HGNC Symbol;Acc:10810]
ENSG00000118762	PKD2	ENSMUSG00000034462	Pkd2	0.0477	0.612	0.0779412	No		2907	polycystic kidney disease 2 (autosomal dominant) [Source:HGNC Symbol;Acc:9009]
ENSG00000118922	KLF12	ENSMUSG00000072294	Klf12	0.0142	0.3824	0.0371339	Yes	C2H2-ZF	1209	Kruppel-like factor 12 [Source:HGNC Symbol;Acc:6346]
ENSG00000118946	PCDH17	ENSMUSG00000035566	Pcdh17	0.0076	0.5395	0.0140871	No		3480	protocadherin 17 [Source:HGNC Symbol;Acc:14267]
ENSG00000118971	CCND2	ENSMUSG00000000184	Ccnd2	0.0362	0.5145	0.0703596	No		870	cyclin D2 [Source:HGNC Symbol;Acc:1583]
ENSG00000119314	PTBP3	ENSMUSG00000028382	Ptbp3	0.0373	0.3681	0.101331	No		1677	polypyrimidine tract binding protein 3 [Source:HGNC Symbol;Acc:10253]
ENSG00000119547	ONECUT2	ENSMUSG00000045991	Onecut2	0.0042	0.601	0.00698835	Yes	CUT;Homeodomain	1515	one cut homeobox 2 [Source:HGNC Symbol;Acc:8139]
ENSG00000119699	TGFB3	ENSMUSG00000021253	Tgfb3	0.0107	0.4546	0.0235372	No		1239	transforming growth factor, beta 3 [Source:HGNC Symbol;Acc:11769]
ENSG00000119787	ATL2	ENSMUSG00000059811	Atl2	0.0113	0.3845	0.0293888	No		1752	atlastin GTPase 2 [Source:HGNC Symbol;Acc:24047]
ENSG00000119946	CNNM1	ENSMUSG00000025189	Cnnm1	0.0247	0.5894	0.041907	No		2856	cyclin M1 [Source:HGNC Symbol;Acc:102]
ENSG00000120071	KANSL1	ENSMUSG00000018412	Kansl1	0.0407	0.2755	0.147731	No		3318	KAT8 regulatory NSL complex subunit 1 [Source:HGNC Symbol;Acc:24565]
ENSG00000120156	TEK	ENSMUSG00000006386	Tek	0.0357	0.4305	0.0829268	No		3375	TEK tyrosine kinase, endothelial [Source:HGNC Symbol;Acc:11724]
ENSG00000120251	GRIA2	ENSMUSG00000033981	Gria2	0.0083	0.3467	0.02394	No		2652	glutamate receptor, ionotropic, AMPA 2 [Source:HGNC Symbol;Acc:4572]
ENSG00000120318	ARAP3	ENSMUSG00000024451	Arap3	0.0619	0.4285	0.144457	No		4635	ArfGAP with RhoGAP domain, ankyrin repeat and PH domain 3 [Source:HGNC Symbol;Acc:24097]
ENSG00000120616	EPC1	ENSMUSG00000024240	Epc1	0.0413	0.3699	0.111652	No		2511	enhancer of polycomb homolog 1 (Drosophila) [Source:HGNC Symbol;Acc:19876]
ENSG00000120645	IQSEC3	ENSMUSG00000040797	Iqsec3	0.0629	0.6992	0.08996	No		3549	IQ motif and Sec7 domain 3 [Source:HGNC Symbol;Acc:29193]
ENSG00000120694	HSPH1	ENSMUSG00000029657	Hsph1	0.0347	0.6998	0.0495856	No		2583	heat shock 105kDa/110kDa protein 1 [Source:HGNC Symbol;Acc:16969]
ENSG00000120733	KDM3B	ENSMUSG00000038773	Kdm3b	0.0319	0.3644	0.0875412	No		5286	lysine (K)-specific demethylase 3B [Source:HGNC Symbol;Acc:1337]
ENSG00000120798	NR2C1	ENSMUSG00000005897	Nr2c1	0.0531	0.5725	0.0927511	Yes	Nuclear receptor	1812	nuclear receptor subfamily 2, group C, member 1 [Source:HGNC Symbol;Acc:7971]
ENSG00000120899	PTK2B	ENSMUSG00000059456	Ptk2b	0.0221	0.6142	0.0359818	No		3030	protein tyrosine kinase 2 beta [Source:HGNC Symbol;Acc:9612]
ENSG00000121039	RDH10	ENSMUSG00000025921	Rdh10	0.0055	0.3605	0.0152566	No		1026	retinol dehydrogenase 10 (all-trans) [Source:HGNC Symbol;Acc:19975]
ENSG00000121068	TBX2	ENSMUSG00000000093	Tbx2	0.0207	0.5973	0.034656	Yes	T-box	2139	T-box 2 [Source:HGNC Symbol;Acc:11597]
ENSG00000121390	PSPC1	ENSMUSG00000021938	Pspc1	0.0098	0.3334	0.0293941	No		1572	paraspeckle component 1 [Source:HGNC Symbol;Acc:20320]
ENSG00000121440	PDZRN3	ENSMUSG00000035357	Pdzrn3	0.0281	0.8208	0.0342349	No		3201	PDZ domain containing ring finger 3 [Source:HGNC Symbol;Acc:17704]
ENSG00000121653	MAPK8IP1	ENSMUSG00000027223	Mapk8ip1	0.0325	0.5656	0.0574611	No		2136	mitogen-activated protein kinase 8 interacting protein 1 [Source:HGNC Symbol;Acc:6882]
ENSG00000121671	CRY2	ENSMUSG00000068742	Cry2	0.0303	0.4363	0.0694476	No		1845	cryptochrome 2 (photolyase-like) [Source:HGNC Symbol;Acc:2385]
ENSG00000121741	ZMYM2	ENSMUSG00000021945	Zmym2	0.0184	0.3198	0.057536	No		4134	zinc finger, MYM-type 2 [Source:HGNC Symbol;Acc:12989]
ENSG00000121774	KHDRBS1	ENSMUSG00000028790	Khdrbs1	0.0274	0.3353	0.0817179	No		1332	KH domain containing, RNA binding, signal transduction associated 1 [Source:HGNC Symbol;Acc:18116]
ENSG00000121879	PIK3CA	ENSMUSG00000027665	Pik3ca	0.0061	0.5373	0.0113531	No		3207	phosphatidylinositol-4,5-bisphosphate 3-kinase, catalytic subunit alpha [Source:HGNC Symbol;Acc:8975]
ENSG00000122126	OCRL	ENSMUSG00000001173	Ocrl	0.0419	0.4278	0.097943	No		2706	oculocerebrorenal syndrome of Lowe [Source:HGNC Symbol;Acc:8108]
ENSG00000122299	ZC3H7A	ENSMUSG00000037965	Zc3h7a	0.0758	0.4529	0.167366	No		2916	zinc finger CCCH-type containing 7A [Source:HGNC Symbol;Acc:30959]
ENSG00000122566	HNRNPA2B1	ENSMUSG00000004980	Hnrnpa2b1	0.0027	0.2954	0.00914015	No		1062	heterogeneous nuclear ribonucleoprotein A2/B1 [Source:HGNC Symbol;Acc:5033]
ENSG00000123066	MED13L	ENSMUSG00000018076	Med13l	0.0411	0.475	0.0865263	No		6633	mediator complex subunit 13-like [Source:HGNC Symbol;Acc:22962]
ENSG00000123358	NR4A1	ENSMUSG00000023034	Nr4a1	0.0425	0.6781	0.0626751	Yes	Nuclear receptor	1959	nuclear receptor subfamily 4, group A, member 1 [Source:HGNC Symbol;Acc:7980]
ENSG00000123374	CDK2	ENSMUSG00000025358	Cdk2	0.005	0.295	0.0169492	No		1041	cyclin-dependent kinase 2 [Source:HGNC Symbol;Acc:1771]
ENSG00000123411	IKZF4	ENSMUSG00000002578	Ikzf4	0.0158	0.3105	0.0508857	Yes	C2H2-ZF	1758	IKAROS family zinc finger 4 (Eos) [Source:HGNC Symbol;Acc:13179]
ENSG00000123560	PLP1	ENSMUSG00000031425	Plp1	0	0.1147	0	No		834	proteolipid protein 1 [Source:HGNC Symbol;Acc:9086]
ENSG00000123908	AGO2	ENSMUSG00000036698	Ago2	0.0036	0.5629	0.00639545	No		2580	argonaute RISC catalytic component 2 [Source:HGNC Symbol;Acc:3263]
ENSG00000124126	PREX1	ENSMUSG00000039621	Prex1	0.0409	0.9742	0.0419832	No		4980	phosphatidylinositol-3,4,5-trisphosphate-dependent Rac exchange factor 1 [Source:HGNC Symbol;Acc:32594]
ENSG00000124140	SLC12A5	ENSMUSG00000017740	Slc12a5	0.0096	0.5933	0.0161807	No		3420	solute carrier family 12 (potassium/chloride transporter), member 5 [Source:HGNC Symbol;Acc:13818]
ENSG00000124198	ARFGEF2	ENSMUSG00000074582	Arfgef2	0.0214	0.5399	0.039637	No		5358	ADP-ribosylation factor guanine nucleotide-exchange factor 2 (brefeldin A-inhibited) [Source:HGNC Symbol;Acc:15853]
ENSG00000124493	GRM4	ENSMUSG00000063239	Grm4	0.0217	0.9294	0.0233484	No		2739	glutamate receptor, metabotropic 4 [Source:HGNC Symbol;Acc:4596]
ENSG00000124496	TRERF1	ENSMUSG00000064043	Trerf1	0.0507	0.4592	0.110409	Yes	C2H2-ZF;Myb/SANT	3663	transcriptional regulating factor 1 [Source:HGNC Symbol;Acc:18273]
ENSG00000124507	PACSIN1	ENSMUSG00000040276	Pacsin1	0.0201	0.84	0.0239286	No		1335	protein kinase C and casein kinase substrate in neurons 1 [Source:HGNC Symbol;Acc:8570]
ENSG00000124813	RUNX2	ENSMUSG00000039153	Runx2	0.0064	0.2427	0.02637	Yes	Runt	1770	runt-related transcription factor 2 [Source:HGNC Symbol;Acc:10472]
ENSG00000124818	OPN5	ENSMUSG00000043972	Opn5	0.0222	0.3908	0.0568066	No		1149	opsin 5 [Source:HGNC Symbol;Acc:19992]
ENSG00000125266	EFNB2	ENSMUSG00000001300	Efnb2	0.0229	0.3322	0.0689344	No		1002	ephrin-B2 [Source:HGNC Symbol;Acc:3227]
ENSG00000125398	SOX9	ENSMUSG00000000567	Sox9	0.0111	0.8203	0.0135316	Yes	HMG/Sox	1530	SRY (sex determining region Y)-box 9 [Source:HGNC Symbol;Acc:11204]
ENSG00000125618	PAX8	ENSMUSG00000026976	Pax8	0.0081	0.4387	0.0184636	Yes	Paired_box	1353	paired box 8 [Source:HGNC Symbol;Acc:8622]
ENSG00000125675	GRIA3	ENSMUSG00000001986	Gria3	0.0107	0.2317	0.0461804	No		2685	glutamate receptor, ionotropic, AMPA 3 [Source:HGNC Symbol;Acc:4573]
ENSG00000125834	STK35	ENSMUSG00000037885	Stk35	0.0624	0.2851	0.218871	No		1605	serine/threonine kinase 35 [Source:HGNC Symbol;Acc:16254]
ENSG00000125848	FLRT3	ENSMUSG00000051379	Flrt3	0.019	0.4059	0.0468096	No		1950	fibronectin leucine rich transmembrane protein 3 [Source:HGNC Symbol;Acc:3762]
ENSG00000125965	GDF5	ENSMUSG00000038259	Gdf5	0.0369	0.3301	0.111784	No		1506	growth differentiation factor 5 [Source:HGNC Symbol;Acc:4220]
ENSG00000126016	AMOT	ENSMUSG00000041688	Amot	0.0811	0.4411	0.183859	No		3255	angiomotin [Source:HGNC Symbol;Acc:17810]
ENSG00000126368	NR1D1	ENSMUSG00000020889	Nr1d1	0.0214	0.4815	0.0444444	Yes	Nuclear receptor	1845	nuclear receptor subfamily 1, group D, member 1 [Source:HGNC Symbol;Acc:7962]
ENSG00000127152	BCL11B	ENSMUSG00000048251	Bcl11b	0.0331	0.6911	0.0478947	Yes	C2H2-ZF	2685	B-cell CLL/lymphoma 11B (zinc finger protein) [Source:HGNC Symbol;Acc:13222]
ENSG00000127334	DYRK2	ENSMUSG00000028630	Dyrk2	0.013	0.4537	0.0286533	No		1806	dual-specificity tyrosine-(Y)-phosphorylation regulated kinase 2 [Source:HGNC Symbol;Acc:3093]
ENSG00000127511	SIN3B	ENSMUSG00000031622	Sin3b	0.0514	1.4409	0.0356721	No		3489	SIN3 transcription regulator family member B [Source:HGNC Symbol;Acc:19354]
ENSG00000127527	EPS15L1	ENSMUSG00000006276	Eps15l1	0.0371	0.5788	0.0640981	No		2733	epidermal growth factor receptor pathway substrate 15-like 1 [Source:HGNC Symbol;Acc:24634]
ENSG00000127616	SMARCA4	ENSMUSG00000032187	Smarca4	0.0032	0.7803	0.00410099	No		5040	SWI/SNF related, matrix associated, actin dependent regulator of chromatin, subfamily a, member 4 [Source:HGNC Symbol;Acc:11100]
ENSG00000127947	PTPN12	ENSMUSG00000028771	Ptpn12	0.0816	0.5221	0.156292	No		2343	protein tyrosine phosphatase, non-receptor type 12 [Source:HGNC Symbol;Acc:9645]
ENSG00000127955	GNAI1	ENSMUSG00000057614	Gnai1	0	0.7738	0	No		1065	guanine nucleotide binding protein (G protein), alpha inhibiting activity polypeptide 1 [Source:HGNC Symbol;Acc:4384]
ENSG00000128052	KDR	ENSMUSG00000062960	Kdr	0.0736	0.5033	0.146235	No		4071	kinase insert domain receptor (a type III receptor tyrosine kinase) [Source:HGNC Symbol;Acc:6307]
ENSG00000128573	FOXP2	ENSMUSG00000029563	Foxp2	0.002	0.2801	0.00714031	Yes	Forkhead	2223	forkhead box P2 [Source:HGNC Symbol;Acc:13875]
ENSG00000128591	FLNC	ENSMUSG00000068699	Flnc	0.0079	0.665	0.0118797	No		8178	filamin C, gamma [Source:HGNC Symbol;Acc:3756]
ENSG00000128917	DLL4	ENSMUSG00000027314	Dll4	0.0702	0.5586	0.125671	No		2058	delta-like 4 (Drosophila) [Source:HGNC Symbol;Acc:2910]
ENSG00000129173	E2F8	ENSMUSG00000046179	E2f8	0.1075	0.6321	0.170068	Yes	E2F	2604	E2F transcription factor 8 [Source:HGNC Symbol;Acc:24727]
ENSG00000129245	FXR2	ENSMUSG00000018765	Fxr2	0.3375	0.8636	0.390806	No		2022	fragile X mental retardation, autosomal homolog 2 [Source:HGNC Symbol;Acc:4024]
ENSG00000129315	CCNT1	ENSMUSG00000011960	Ccnt1	0.0511	0.4866	0.105014	No		2181	cyclin T1 [Source:HGNC Symbol;Acc:1599]
ENSG00000129351	ILF3	ENSMUSG00000032178	Ilf3	0.0321	0.6257	0.0513025	No		2697	interleukin enhancer binding factor 3, 90kDa [Source:HGNC Symbol;Acc:6038]
ENSG00000129675	ARHGEF6	ENSMUSG00000031133	Arhgef6	0.0411	0.3916	0.104954	No		2331	Rac/Cdc42 guanine nucleotide exchange factor (GEF) 6 [Source:HGNC Symbol;Acc:685]
ENSG00000130204	TOMM40	ENSMUSG00000002984	Tomm40	0.0343	0.559	0.0613596	No		1086	translocase of outer mitochondrial membrane 40 homolog (yeast) [Source:HGNC Symbol;Acc:18001]
ENSG00000130226	DPP6	ENSMUSG00000061576	Dpp6	0.0356	0.8467	0.0420456	No		2598	dipeptidyl-peptidase 6 [Source:HGNC Symbol;Acc:3010]
ENSG00000130227	XPO7	ENSMUSG00000022100	Xpo7	0.0027	0.3518	0.00767482	No		3291	exportin 7 [Source:HGNC Symbol;Acc:14108]
ENSG00000130234	ACE2	ENSMUSG00000015405	Ace2	0.1048	0.4048	0.258893	No		2418	angiotensin I converting enzyme 2 [Source:HGNC Symbol;Acc:13557]
ENSG00000130402	ACTN4	ENSMUSG00000054808	Actn4	0.0063	0.9179	0.00686349	No		2736	actinin, alpha 4 [Source:HGNC Symbol;Acc:166]
ENSG00000130540	SULT4A1	ENSMUSG00000018865	Sult4a1	0.0088	0.6336	0.0138889	No		855	sulfotransferase family 4A, member 1 [Source:HGNC Symbol;Acc:14903]
ENSG00000130699	TAF4	ENSMUSG00000039117	Taf4a	0.2634	0.7962	0.330821	No		3258	TAF4 RNA polymerase II, TATA box binding protein (TBP)-associated factor, 135kDa [Source:HGNC Symbol;Acc:11537]
ENSG00000130749	ZC3H4	ENSMUSG00000059273	Zc3h4	0.0407	0.729	0.0558299	No		3912	zinc finger CCCH-type containing 4 [Source:HGNC Symbol;Acc:17808]
ENSG00000130779	CLIP1	ENSMUSG00000049550	Clip1	0.0538	0.5045	0.10664	No		4317	CAP-GLY domain containing linker protein 1 [Source:HGNC Symbol;Acc:10461]
ENSG00000131023	LATS1	ENSMUSG00000040021	Lats1	0.0343	0.5543	0.0618798	No		3393	large tumor suppressor kinase 1 [Source:HGNC Symbol;Acc:6514]
ENSG00000131242	RAB11FIP4	ENSMUSG00000017639	Rab11fip4	0.0392	0.8633	0.0454072	No		1914	RAB11 family interacting protein 4 (class II) [Source:HGNC Symbol;Acc:30267]
ENSG00000131323	TRAF3	ENSMUSG00000021277	Traf3	0.0171	0.6326	0.0270313	No		1707	TNF receptor-associated factor 3 [Source:HGNC Symbol;Acc:12033]
ENSG00000131435	PDLIM4	ENSMUSG00000020388	Pdlim4	0.0466	0.7455	0.0625084	No		993	PDZ and LIM domain 4 [Source:HGNC Symbol;Acc:16501]
ENSG00000131759	RARA	ENSMUSG00000037992	Rara	0.0082	0.5979	0.0137147	Yes	Nuclear receptor	1437	retinoic acid receptor, alpha [Source:HGNC Symbol;Acc:9864]
ENSG00000132005	RFX1	ENSMUSG00000031706	Rfx1	0.0318	0.8325	0.0381982	Yes	RFX	2940	regulatory factor X, 1 (influences HLA class II expression) [Source:HGNC Symbol;Acc:9982]
ENSG00000132142	ACACA	ENSMUSG00000020532	Acaca	0.0113	0.3732	0.0302787	No		7152	acetyl-CoA carboxylase alpha [Source:HGNC Symbol;Acc:84]
ENSG00000132254	ARFIP2	ENSMUSG00000030881	Arfip2	0.0041	0.2348	0.0174617	No		1026	ADP-ribosylation factor interacting protein 2 [Source:HGNC Symbol;Acc:17160]
ENSG00000132510	KDM6B	ENSMUSG00000018476	Kdm6b	0.0471	0.4231	0.111321	No		5049	lysine (K)-specific demethylase 6B [Source:HGNC Symbol;Acc:29012]
ENSG00000132535	DLG4	ENSMUSG00000020886	Dlg4	0.0086	0.3859	0.0222856	No		2304	discs, large homolog 4 (Drosophila) [Source:HGNC Symbol;Acc:2903]
ENSG00000132670	PTPRA	ENSMUSG00000027303	Ptpra	0.0228	0.3769	0.0604935	No		2442	protein tyrosine phosphatase, receptor type, A [Source:HGNC Symbol;Acc:9664]
ENSG00000132694	ARHGEF11	ENSMUSG00000041977	Arhgef11	0.075	0.4345	0.172612	No		4689	Rho guanine nucleotide exchange factor (GEF) 11 [Source:HGNC Symbol;Acc:14580]
ENSG00000132964	CDK8	ENSMUSG00000029635	Cdk8	0.0049	0.2616	0.0187309	No		1395	cyclin-dependent kinase 8 [Source:HGNC Symbol;Acc:1779]
ENSG00000132970	WASF3	ENSMUSG00000029636	Wasf3	0.0318	0.6677	0.0476262	No		1509	WAS protein family, member 3 [Source:HGNC Symbol;Acc:12734]
ENSG00000133392	MYH11	ENSMUSG00000018830	Myh11	0.0157	1.0779	0.0145654	No		5940	myosin, heavy chain 11, smooth muscle [Source:HGNC Symbol;Acc:7569]
ENSG00000133612	AGAP3	ENSMUSG00000023353	Agap3	0.0191	0.6287	0.0303801	No		2736	ArfGAP with GTPase domain, ankyrin repeat and PH domain 3 [Source:HGNC Symbol;Acc:16923]
ENSG00000133794	ARNTL	ENSMUSG00000055116	Arntl	0.0075	0.3916	0.0191522	Yes	bHLH	1881	aryl hydrocarbon receptor nuclear translocator-like [Source:HGNC Symbol;Acc:701]
ENSG00000133884	DPF2	ENSMUSG00000024826	Dpf2	0.0069	0.5136	0.0134346	No		1218	D4, zinc and double PHD fingers family 2 [Source:HGNC Symbol;Acc:9964]
ENSG00000134046	MBD2	ENSMUSG00000024513	Mbd2	0.0418	0.3388	0.123377	Yes	MBD	1236	methyl-CpG binding domain protein 2 [Source:HGNC Symbol;Acc:6917]
ENSG00000134317	GRHL1	ENSMUSG00000020656	Grhl1	0.0244	0.6127	0.0398237	Yes	Grainyhead	1857	grainyhead-like 1 (Drosophila) [Source:HGNC Symbol;Acc:17923]
ENSG00000134318	ROCK2	ENSMUSG00000020580	Rock2	0.0159	0.4467	0.0355944	No		4167	Rho-associated, coiled-coil containing protein kinase 2 [Source:HGNC Symbol;Acc:10252]
ENSG00000134323	MYCN	ENSMUSG00000037169	Mycn	0.0822	0.977	0.0841351	Yes	bHLH	1395	v-myc avian myelocytomatosis viral oncogene neuroblastoma derived homolog [Source:HGNC Symbol;Acc:7559]
ENSG00000134363	FST	ENSMUSG00000021765	Fst	0.0131	0.4611	0.0284103	No		1035	follistatin [Source:HGNC Symbol;Acc:3971]
ENSG00000134504	KCTD1	ENSMUSG00000036225	Kctd1	0	0.4264	0	No		2598	potassium channel tetramerization domain containing 1 [Source:HGNC Symbol;Acc:18249]
ENSG00000134644	PUM1	ENSMUSG00000028580	Pum1	0.0056	0.241	0.0232365	No		3675	pumilio RNA-binding family member 1 [Source:HGNC Symbol;Acc:14957]
ENSG00000134744	ZCCHC11	ENSMUSG00000034610	Zcchc11	0.0599	0.3622	0.165378	No		4938	zinc finger, CCHC domain containing 11 [Source:HGNC Symbol;Acc:28981]
ENSG00000134775	FHOD3	ENSMUSG00000034295	Fhod3	0.0551	0.6134	0.0898272	No		4869	formin homology 2 domain containing 3 [Source:HGNC Symbol;Acc:26178]
ENSG00000134852	CLOCK	ENSMUSG00000029238	Clock	0.018	0.381	0.0472441	Yes	bHLH	2541	clock circadian regulator [Source:HGNC Symbol;Acc:2082]
ENSG00000135018	UBQLN1	ENSMUSG00000005312	Ubqln1	0.0538	0.6096	0.0882546	No		1770	ubiquilin 1 [Source:HGNC Symbol;Acc:12508]
ENSG00000135090	TAOK3	ENSMUSG00000061288	Taok3	0.0224	0.6223	0.0359955	No		2697	TAO kinase 3 [Source:HGNC Symbol;Acc:18133]
ENSG00000135097	MSI1	ENSMUSG00000054256	Msi1	0.0025	0.3584	0.00697545	No		1089	musashi RNA-binding protein 1 [Source:HGNC Symbol;Acc:7330]
ENSG00000135111	TBX3	ENSMUSG00000018604	Tbx3	0.026	0.8065	0.0322381	Yes	T-box	2232	T-box 3 [Source:HGNC Symbol;Acc:11602]
ENSG00000135298	BAI3	ENSMUSG00000033569	Bai3	0.0078	0.3497	0.0223048	No		4569	brain-specific angiogenesis inhibitor 3 [Source:HGNC Symbol;Acc:945]
ENSG00000135333	EPHA7	ENSMUSG00000028289	Epha7	0.0088	0.4149	0.0212099	No		2997	EPH receptor A7 [Source:HGNC Symbol;Acc:3390]
ENSG00000135334	AKIRIN2	ENSMUSG00000028291	Akirin2	0.0369	0.2763	0.13355	No		612	akirin 2 [Source:HGNC Symbol;Acc:21407]
ENSG00000135387	CAPRIN1	ENSMUSG00000027184	Caprin1	0.014	0.3442	0.040674	No		2130	cell cycle associated protein 1 [Source:HGNC Symbol;Acc:6743]
ENSG00000135414	GDF11	ENSMUSG00000025352	Gdf11	0.0021	0.3176	0.00661209	No		1224	growth differentiation factor 11 [Source:HGNC Symbol;Acc:4216]
ENSG00000135439	AGAP2	ENSMUSG00000025422	Agap2	0.024	0.4026	0.0596125	No		3579	ArfGAP with GTPase domain, ankyrin repeat and PH domain 2 [Source:HGNC Symbol;Acc:16921]
ENSG00000135503	ACVR1B	ENSMUSG00000000532	Acvr1b	0.009	0.4704	0.0191327	No		1641	activin A receptor, type IB [Source:HGNC Symbol;Acc:172]
ENSG00000135519	KCNH3	ENSMUSG00000037579	Kcnh3	0.0196	0.5058	0.0387505	No		3252	potassium voltage-gated channel, subfamily H (eag-related), member 3 [Source:HGNC Symbol;Acc:6252]
ENSG00000135862	LAMC1	ENSMUSG00000026478	Lamc1	0.0364	0.591	0.0615905	No		4830	laminin, gamma 1 (formerly LAMB2) [Source:HGNC Symbol;Acc:6492]
ENSG00000136052	SLC41A2	ENSMUSG00000034591	Slc41a2	0.0524	0.7169	0.0730925	No		1722	solute carrier family 41 (magnesium transporter), member 2 [Source:HGNC Symbol;Acc:31045]
ENSG00000136167	LCP1	ENSMUSG00000021998	Lcp1	0.0152	0.5394	0.0281795	No		1884	lymphocyte cytosolic protein 1 (L-plastin) [Source:HGNC Symbol;Acc:6528]
ENSG00000136231	IGF2BP3	ENSMUSG00000029814	Igf2bp3	0.0165	0.3162	0.0521822	No		1740	insulin-like growth factor 2 mRNA binding protein 3 [Source:HGNC Symbol;Acc:28868]
ENSG00000136237	RAPGEF5	ENSMUSG00000041992	Rapgef5	0.0419	0.4572	0.0916448	No		2193	Rap guanine nucleotide exchange factor (GEF) 5 [Source:HGNC Symbol;Acc:16862]
ENSG00000136261	BZW2	ENSMUSG00000020547	Bzw2	0.0043	0.4281	0.0100444	No		1260	basic leucine zipper and W2 domains 2 [Source:HGNC Symbol;Acc:18808]
ENSG00000136450	SRSF1	ENSMUSG00000018379	Srsf1	0	0.2143	0	No		762	serine/arginine-rich splicing factor 1 [Source:HGNC Symbol;Acc:10780]
ENSG00000136518	ACTL6A	ENSMUSG00000027671	Actl6a	0.0055	0.6364	0.00864236	No		1290	actin-like 6A [Source:HGNC Symbol;Acc:24124]
ENSG00000136531	SCN2A	ENSMUSG00000075318	Scn2a1	0.0101	0.5417	0.018645	No		6018	sodium channel, voltage-gated, type II, alpha subunit [Source:HGNC Symbol;Acc:10588]
ENSG00000136828	RALGPS1	ENSMUSG00000038831	Ralgps1	0.015	0.3797	0.0395049	No		1674	Ral GEF with PH domain and SH3 binding motif 1 [Source:HGNC Symbol;Acc:16851]
ENSG00000136848	DAB2IP	ENSMUSG00000026883	Dab2ip	0.0176	0.6392	0.0275344	No		3570	DAB2 interacting protein [Source:HGNC Symbol;Acc:17294]
ENSG00000136854	STXBP1	ENSMUSG00000026797	Stxbp1	0	0.5646	0	No		1812	syntaxin binding protein 1 [Source:HGNC Symbol;Acc:11444]
ENSG00000137076	TLN1	ENSMUSG00000028465	Tln1	0.0063	0.4148	0.015188	No		7626	talin 1 [Source:HGNC Symbol;Acc:11845]
ENSG00000137203	TFAP2A	ENSMUSG00000021359	Tfap2a	0.0061	0.2583	0.023616	Yes	AP-2	1320	transcription factor AP-2 alpha (activating enhancer binding protein 2 alpha) [Source:HGNC Symbol;Acc:11742]
ENSG00000137216	TMEM63B	ENSMUSG00000036026	Tmem63b	0.0093	0.4291	0.0216733	No		2499	transmembrane protein 63B [Source:HGNC Symbol;Acc:17735]
ENSG00000137270	GCM1	ENSMUSG00000023333	Gcm1	0.1486	0.7322	0.20295	Yes	GCM	1311	glial cells missing homolog 1 (Drosophila) [Source:HGNC Symbol;Acc:4197]
ENSG00000137409	MTCH1	ENSMUSG00000024012	Mtch1	0.0083	0.5785	0.0143475	No		1185	mitochondrial carrier 1 [Source:HGNC Symbol;Acc:17586]
ENSG00000137449	CPEB2	ENSMUSG00000039782	Cpeb2	0.0399	0.3101	0.128668	No		3105	cytoplasmic polyadenylation element binding protein 2 [Source:HGNC Symbol;Acc:21745]
ENSG00000137478	FCHSD2	ENSMUSG00000030691	Fchsd2	0.0163	0.3407	0.0478427	No		2295	FCH and double SH3 domains 2 [Source:HGNC Symbol;Acc:29114]
ENSG00000137486	ARRB1	ENSMUSG00000018909	Arrb1	0.0064	0.6096	0.0104987	No		1257	arrestin, beta 1 [Source:HGNC Symbol;Acc:711]
ENSG00000137522	RNF121	ENSMUSG00000070426	Rnf121	0.0101	0.388	0.0260309	No		984	ring finger protein 121 [Source:HGNC Symbol;Acc:21070]
ENSG00000137692	DCUN1D5	ENSMUSG00000032002	Dcun1d5	0.0152	0.2695	0.0564007	No		714	DCN1, defective in cullin neddylation 1, domain containing 5 [Source:HGNC Symbol;Acc:28409]
ENSG00000137710	RDX	ENSMUSG00000032050	Rdx	0.007	0.5745	0.0121845	No		1815	radixin [Source:HGNC Symbol;Acc:9944]
ENSG00000137801	THBS1	ENSMUSG00000040152	Thbs1	0.0244	0.5833	0.041831	No		3513	thrombospondin 1 [Source:HGNC Symbol;Acc:11785]
ENSG00000137817	PARP6	ENSMUSG00000025237	Parp6	0.0015	0.2221	0.00675371	No		1893	poly (ADP-ribose) polymerase family, member 6 [Source:HGNC Symbol;Acc:26921]
ENSG00000137872	SEMA6D	ENSMUSG00000027200	Sema6d	0.0265	0.4768	0.0555789	No		3222	sema domain, transmembrane domain (TM), and cytoplasmic domain, (semaphorin) 6D [Source:HGNC Symbol;Acc:16770]
ENSG00000137936	BCAR3	ENSMUSG00000028121	Bcar3	0.0741	0.6429	0.115259	No		2478	breast cancer anti-estrogen resistance 3 [Source:HGNC Symbol;Acc:973]
ENSG00000137942	FNBP1L	ENSMUSG00000039735	Fnbp1l	0.0109	0.3487	0.031259	No		1830	formin binding protein 1-like [Source:HGNC Symbol;Acc:20851]
ENSG00000138107	ACTR1A	ENSMUSG00000025228	Actr1a	0	0.454	0	No		1131	ARP1 actin-related protein 1 homolog A, centractin alpha (yeast) [Source:HGNC Symbol;Acc:167]
ENSG00000138696	BMPR1B	ENSMUSG00000052430	Bmpr1b	0.0082	0.558	0.0146953	No		1599	bone morphogenetic protein receptor, type IB [Source:HGNC Symbol;Acc:1077]
ENSG00000138795	LEF1	ENSMUSG00000027985	Lef1	0.0105	0.3761	0.0279181	Yes	HMG/Sox	1200	lymphoid enhancer-binding factor 1 [Source:HGNC Symbol;Acc:6551]
ENSG00000138802	SEC24B	ENSMUSG00000001052	Sec24b	0.0808	0.5314	0.152051	No		3897	SEC24 family member B [Source:HGNC Symbol;Acc:10704]
ENSG00000138814	PPP3CA	ENSMUSG00000028161	Ppp3ca	0.0018	0.336	0.00535714	No		1566	protein phosphatase 3, catalytic subunit, alpha isozyme [Source:HGNC Symbol;Acc:9314]
ENSG00000138829	FBN2	ENSMUSG00000024598	Fbn2	0.0174	0.6961	0.0249964	No		8739	fibrillin 2 [Source:HGNC Symbol;Acc:3604]
ENSG00000139083	ETV6	ENSMUSG00000030199	Etv6	0.044	0.3508	0.125428	Yes	Ets	1359	ets variant 6 [Source:HGNC Symbol;Acc:3495]
ENSG00000139174	PRICKLE1	ENSMUSG00000036158	Prickle1	0.0342	0.8131	0.0420612	No		2496	prickle homolog 1 (Drosophila) [Source:HGNC Symbol;Acc:17019]
ENSG00000139209	SLC38A4	ENSMUSG00000022464	Slc38a4	0.0738	0.8034	0.0918596	No		1644	solute carrier family 38, member 4 [Source:HGNC Symbol;Acc:14679]
ENSG00000139220	PPFIA2	ENSMUSG00000053825	Ppfia2	0.0054	0.497	0.0108652	No		3774	protein tyrosine phosphatase, receptor type, f polypeptide (PTPRF), interacting protein (liprin), alpha 2 [Source:HGNC Symbol;Acc:9246]
ENSG00000139318	DUSP6	ENSMUSG00000019960	Dusp6	0.0077	0.6613	0.0116437	No		1146	dual specificity phosphatase 6 [Source:HGNC Symbol;Acc:3072]
ENSG00000139625	MAP3K12	ENSMUSG00000023050	Map3k12	0.0177	0.349	0.0507163	No		2679	mitogen-activated protein kinase kinase kinase 12 [Source:HGNC Symbol;Acc:6851]
ENSG00000139645	ANKRD52	ENSMUSG00000014498	Ankrd52	0.0045	0.2699	0.0166728	No		3231	ankyrin repeat domain 52 [Source:HGNC Symbol;Acc:26614]
ENSG00000139746	RBM26	ENSMUSG00000022119	Rbm26	0.0156	0.4089	0.0381511	No		3024	RNA binding motif protein 26 [Source:HGNC Symbol;Acc:20327]
ENSG00000139793	MBNL2	ENSMUSG00000022139	Mbnl2	0.0113	0.2456	0.0460098	Yes	CCCH_ZF	1122	muscleblind-like splicing regulator 2 [Source:HGNC Symbol;Acc:16746]
ENSG00000139910	NOVA1	ENSMUSG00000021047	Nova1	0.0019	0.1193	0.0159262	No		1524	neuro-oncological ventral antigen 1 [Source:HGNC Symbol;Acc:7886]
ENSG00000139946	PELI2	ENSMUSG00000021846	Peli2	0.0231	0.6964	0.0331706	No		1263	pellino E3 ubiquitin protein ligase family member 2 [Source:HGNC Symbol;Acc:8828]
ENSG00000140455	USP3	ENSMUSG00000032376	Usp3	0.0177	0.3929	0.0450496	No		1563	ubiquitin specific peptidase 3 [Source:HGNC Symbol;Acc:12626]
ENSG00000140548	ZNF710	ENSMUSG00000048897	Zfp710	0.0291	1.03	0.0282524	Yes	C2H2-ZF	1995	zinc finger protein 710 [Source:HGNC Symbol;Acc:25352]
ENSG00000140564	FURIN	ENSMUSG00000030530	Furin	0.0309	0.6025	0.0512863	No		2385	furin (paired basic amino acid cleaving enzyme) [Source:HGNC Symbol;Acc:8568]
ENSG00000140750	ARHGAP17	ENSMUSG00000030766	Arhgap17	0.0718	0.6591	0.108936	No		2646	Rho GTPase activating protein 17 [Source:HGNC Symbol;Acc:18239]
ENSG00000140807	NKD1	ENSMUSG00000031661	Nkd1	0.0615	0.7098	0.0866441	No		1413	naked cuticle homolog 1 (Drosophila) [Source:HGNC Symbol;Acc:17045]
ENSG00000140937	CDH11	ENSMUSG00000031673	Cdh11	0.0126	0.4711	0.0267459	No		2391	cadherin 11, type 2, OB-cadherin (osteoblast) [Source:HGNC Symbol;Acc:1750]
ENSG00000140968	IRF8	ENSMUSG00000041515	Irf8	0.0462	0.7496	0.0616329	Yes	IRF	1281	interferon regulatory factor 8 [Source:HGNC Symbol;Acc:5358]
ENSG00000141404	GNAL	ENSMUSG00000024524	Gnal	0.0402	0.5909	0.0680318	No		1377	guanine nucleotide binding protein (G protein), alpha activating activity polypeptide, olfactory type [Source:HGNC Symbol;Acc:4388]
ENSG00000141446	ESCO1	ENSMUSG00000024293	Esco1	0.1341	0.4923	0.272395	No		2523	establishment of sister chromatid cohesion N-acetyltransferase 1 [Source:HGNC Symbol;Acc:24645]
ENSG00000141503	MINK1	ENSMUSG00000020827	Mink1	0.0118	0.476	0.0247899	No		3999	misshapen-like kinase 1 [Source:HGNC Symbol;Acc:17565]
ENSG00000141551	CSNK1D	ENSMUSG00000025162	Csnk1d	0.0011	0.5699	0.00193016	No		1284	casein kinase 1, delta [Source:HGNC Symbol;Acc:2452]
ENSG00000141622	RNF165	ENSMUSG00000025427	Rnf165	0.0054	0.2747	0.0196578	No		1041	ring finger protein 165 [Source:HGNC Symbol;Acc:31696]
ENSG00000141720	PIP4K2B	ENSMUSG00000018547	Pip4k2b	0.0041	0.5521	0.00742619	No		1251	phosphatidylinositol-5-phosphate 4-kinase, type II, beta [Source:HGNC Symbol;Acc:8998]
ENSG00000141736	ERBB2	ENSMUSG00000062312	Erbb2	0.0642	0.5889	0.109017	No		3768	v-erb-b2 avian erythroblastic leukemia viral oncogene homolog 2 [Source:HGNC Symbol;Acc:3430]
ENSG00000141837	CACNA1A	ENSMUSG00000034656	Cacna1a	0.0413	0.7957	0.051904	No		7521	calcium channel, voltage-dependent, P/Q type, alpha 1A subunit [Source:HGNC Symbol;Acc:1388]
ENSG00000141867	BRD4	ENSMUSG00000024002	Brd4	0.0219	0.4924	0.044476	No		4089	bromodomain containing 4 [Source:HGNC Symbol;Acc:13575]
ENSG00000141968	VAV1	ENSMUSG00000034116	Vav1	0.0347	0.9529	0.0364152	No		2538	vav 1 guanine nucleotide exchange factor [Source:HGNC Symbol;Acc:12657]
ENSG00000142611	PRDM16	ENSMUSG00000039410	Prdm16	0.0633	0.7589	0.0834102	Yes	C2H2-ZF	3831	PR domain containing 16 [Source:HGNC Symbol;Acc:14000]
ENSG00000142864	SERBP1	ENSMUSG00000036371	Serbp1	0.0341	0.3367	0.101277	No		1227	SERPINE1 mRNA binding protein 1 [Source:HGNC Symbol;Acc:17860]
ENSG00000143033	MTF2	ENSMUSG00000029267	Mtf2	0.0113	0.172	0.0656977	Yes	Unknown	1782	metal response element binding transcription factor 2 [Source:HGNC Symbol;Acc:29535]
ENSG00000143153	ATP1B1	ENSMUSG00000026576	Atp1b1	0.0306	0.5283	0.0579216	No		912	ATPase, Na+/K+ transporting, beta 1 polypeptide [Source:HGNC Symbol;Acc:804]
ENSG00000143171	RXRG	ENSMUSG00000015843	Rxrg	0.0078	0.5218	0.0149483	Yes	Nuclear receptor	1392	retinoid X receptor, gamma [Source:HGNC Symbol;Acc:10479]
ENSG00000143190	POU2F1	ENSMUSG00000026565	Pou2f1	0.0335	0.284	0.117958	Yes	Homeodomain;POU	2301	POU class 2 homeobox 1 [Source:HGNC Symbol;Acc:9212]
ENSG00000143344	RGL1	ENSMUSG00000026482	Rgl1	0.0293	0.475	0.0616842	No		2412	ral guanine nucleotide dissociation stimulator-like 1 [Source:HGNC Symbol;Acc:30281]
ENSG00000143355	LHX9	ENSMUSG00000019230	Lhx9	0.0067	0.2359	0.0284019	Yes	Homeodomain	1194	LIM homeobox 9 [Source:HGNC Symbol;Acc:14222]
ENSG00000143365	RORC	ENSMUSG00000028150	Rorc	0.0554	0.492	0.112602	Yes	Nuclear receptor	1719	RAR-related orphan receptor C [Source:HGNC Symbol;Acc:10260]
ENSG00000143373	ZNF687	ENSMUSG00000019338	Zfp687	0.0886	0.4666	0.189884	Yes	C2H2-ZF	3714	zinc finger protein 687 [Source:HGNC Symbol;Acc:29277]
ENSG00000143418	CERS2	ENSMUSG00000015714	Cers2	0.0364	0.329	0.110638	No		1143	ceramide synthase 2 [Source:HGNC Symbol;Acc:14076]
ENSG00000143437	ARNT	ENSMUSG00000015522	Arnt	0.0421	0.3331	0.126388	Yes	bHLH	2370	aryl hydrocarbon receptor nuclear translocator [Source:HGNC Symbol;Acc:700]
ENSG00000143442	POGZ	ENSMUSG00000038902	Pogz	0.033	0.3662	0.0901147	No		4233	pogo transposable element with ZNF domain [Source:HGNC Symbol;Acc:18801]
ENSG00000143469	SYT14	ENSMUSG00000016200	Syt14	0.0595	0.5253	0.113269	No		1860	synaptotagmin XIV [Source:HGNC Symbol;Acc:23143]
ENSG00000143515	ATP8B2	ENSMUSG00000060671	Atp8b2	0.0131	0.5229	0.0250526	No		3672	ATPase, aminophospholipid transporter, class I, type 8B, member 2 [Source:HGNC Symbol;Acc:13534]
ENSG00000144233	AMMECR1L	ENSMUSG00000041915	Ammecr1l	0.0078	0.2056	0.0379377	No		933	AMMECR1-like [Source:HGNC Symbol;Acc:28658]
ENSG00000144355	DLX1	ENSMUSG00000041911	Dlx1	0.0051	0.4575	0.0111475	Yes	Homeodomain	768	distal-less homeobox 1 [Source:HGNC Symbol;Acc:2914]
ENSG00000144619	CNTN4	ENSMUSG00000064293	Cntn4	0.023	0.3816	0.0602725	No		3081	contactin 4 [Source:HGNC Symbol;Acc:2174]
ENSG00000144635	DYNC1LI1	ENSMUSG00000032435	Dync1li1	0.0267	0.5964	0.0447686	No		1572	dynein, cytoplasmic 1, light intermediate chain 1 [Source:HGNC Symbol;Acc:18745]
ENSG00000144711	IQSEC1	ENSMUSG00000034312	Iqsec1	0.025	0.8369	0.0298721	No		3480	IQ motif and Sec7 domain 1 [Source:HGNC Symbol;Acc:29112]
ENSG00000144802	NFKBIZ	ENSMUSG00000035356	Nfkbiz	0.1009	0.6017	0.167692	No		2157	nuclear factor of kappa light polypeptide gene enhancer in B-cells inhibitor, zeta [Source:HGNC Symbol;Acc:29805]
ENSG00000145362	ANK2	ENSMUSG00000032826	Ank2	0.0434	0.549	0.0790528	No		11874	ankyrin 2, neuronal [Source:HGNC Symbol;Acc:493]
ENSG00000145632	PLK2	ENSMUSG00000021701	Plk2	0.015	0.4581	0.0327439	No		2058	polo-like kinase 2 [Source:HGNC Symbol;Acc:19699]
ENSG00000145819	ARHGAP26	ENSMUSG00000036452	Arhgap26	0.0141	0.4133	0.0341157	No		2445	Rho GTPase activating protein 26 [Source:HGNC Symbol;Acc:17073]
ENSG00000145864	GABRB2	ENSMUSG00000007653	Gabrb2	0.001	0.4457	0.00224366	No		1539	gamma-aminobutyric acid (GABA) A receptor, beta 2 [Source:HGNC Symbol;Acc:4082]
ENSG00000145901	TNIP1	ENSMUSG00000020400	Tnip1	0.0886	0.6475	0.136834	No		1911	TNFAIP3 interacting protein 1 [Source:HGNC Symbol;Acc:16903]
ENSG00000146021	KLHL3	ENSMUSG00000014164	Klhl3	0.0165	0.7287	0.0226431	No		1764	kelch-like family member 3 [Source:HGNC Symbol;Acc:6354]
ENSG00000146122	DAAM2	ENSMUSG00000040260	Daam2	0.0405	0.7303	0.0554567	No		3207	dishevelled associated activator of morphogenesis 2 [Source:HGNC Symbol;Acc:18143]
ENSG00000146463	ZMYM4	ENSMUSG00000042446	Zmym4	0.0259	0.3161	0.0819361	No		4647	zinc finger, MYM-type 4 [Source:HGNC Symbol;Acc:13055]
ENSG00000146535	GNA12	ENSMUSG00000000149	Gna12	0.0052	0.9152	0.00568182	No		1146	guanine nucleotide binding protein (G protein) alpha 12 [Source:HGNC Symbol;Acc:4380]
ENSG00000146872	TLK2	ENSMUSG00000020694	Tlk2	0.003	0.2963	0.0101249	No		2319	tousled-like kinase 2 [Source:HGNC Symbol;Acc:11842]
ENSG00000147050	KDM6A	ENSMUSG00000037369	Kdm6a	0.0142	0.1559	0.091084	No		4227	lysine (K)-specific demethylase 6A [Source:HGNC Symbol;Acc:12637]
ENSG00000147130	ZMYM3	ENSMUSG00000031310	Zmym3	0.0215	0.273	0.0787546	No		4119	zinc finger, MYM-type 3 [Source:HGNC Symbol;Acc:13054]
ENSG00000147548	WHSC1L1	ENSMUSG00000054823	Whsc1l1	0.0441	0.4179	0.105528	No		4314	Wolf-Hirschhorn syndrome candidate 1-like 1 [Source:HGNC Symbol;Acc:12767]
ENSG00000147650	LRP12	ENSMUSG00000022305	Lrp12	0.0358	0.6363	0.0562628	No		2580	low density lipoprotein receptor-related protein 12 [Source:HGNC Symbol;Acc:31708]
ENSG00000147862	NFIB	ENSMUSG00000008575	Nfib	0.0127	0.2124	0.0597928	Yes	SMAD	1713	nuclear factor I/B [Source:HGNC Symbol;Acc:7785]
ENSG00000148053	NTRK2	ENSMUSG00000055254	Ntrk2	0.0303	0.5988	0.0506012	No		2517	neurotrophic tyrosine kinase, receptor, type 2 [Source:HGNC Symbol;Acc:8032]
ENSG00000148339	SLC25A25	ENSMUSG00000026819	Slc25a25	0.0122	0.6402	0.0190565	No		1548	solute carrier family 25 (mitochondrial carrier; phosphate carrier), member 25 [Source:HGNC Symbol;Acc:20663]
ENSG00000148498	PARD3	ENSMUSG00000025812	Pard3	0.0429	0.7187	0.0596911	No		4071	par-3 family cell polarity regulator [Source:HGNC Symbol;Acc:16051]
ENSG00000148516	ZEB1	ENSMUSG00000024238	Zeb1	0.0649	0.5436	0.119389	Yes	C2H2-ZF;Homeodomain	3378	zinc finger E-box binding homeobox 1 [Source:HGNC Symbol;Acc:11642]
ENSG00000148634	HERC4	ENSMUSG00000020064	Herc4	0.015	0.3729	0.0402253	No		3174	HECT and RLD domain containing E3 ubiquitin protein ligase 4 [Source:HGNC Symbol;Acc:24521]
ENSG00000148660	CAMK2G	ENSMUSG00000021820	Camk2g	0.0009	0.2708	0.00332349	No		1767	calcium/calmodulin-dependent protein kinase II gamma [Source:HGNC Symbol;Acc:1463]
ENSG00000148948	LRRC4C	ENSMUSG00000050587	Lrrc4c	0.0014	0.3072	0.00455729	No		1923	leucine rich repeat containing 4C [Source:HGNC Symbol;Acc:29317]
ENSG00000149091	DGKZ	ENSMUSG00000040479	Dgkz	0.0436	0.7477	0.0583122	No		3354	diacylglycerol kinase, zeta [Source:HGNC Symbol;Acc:2857]
ENSG00000149131	SERPING1	ENSMUSG00000023224	Serping1	0.1877	0.623	0.301284	No		1632	serpin peptidase inhibitor, clade G (C1 inhibitor), member 1 [Source:HGNC Symbol;Acc:1228]
ENSG00000149212	SESN3	ENSMUSG00000032009	Sesn3	0.029	0.4943	0.0586688	No		1479	sestrin 3 [Source:HGNC Symbol;Acc:23060]
ENSG00000149289	ZC3H12C	ENSMUSG00000035164	Zc3h12c	0.0412	0.4049	0.101754	No		2655	zinc finger CCCH-type containing 12C [Source:HGNC Symbol;Acc:29362]
ENSG00000149480	MTA2	ENSMUSG00000071646	Mta2	0.0072	0.3706	0.019428	No		2007	metastasis associated 1 family, member 2 [Source:HGNC Symbol;Acc:7411]
ENSG00000149571	KIRREL3	ENSMUSG00000032036	Kirrel3	0.0091	0.6566	0.0138593	No		2337	kin of IRRE like 3 (Drosophila) [Source:HGNC Symbol;Acc:23204]
ENSG00000149639	SOGA1	ENSMUSG00000055485	Soga1	0.0455	0.8669	0.0524859	No		4986	suppressor of glucose, autophagy associated 1 [Source:HGNC Symbol;Acc:16111]
ENSG00000149930	TAOK2	ENSMUSG00000059981	Taok2	0.0388	0.5244	0.0739893	No		3708	TAO kinase 2 [Source:HGNC Symbol;Acc:16835]
ENSG00000149970	CNKSR2	ENSMUSG00000025658	Cnksr2	0.0054	0.2634	0.0205011	No		3105	connector enhancer of kinase suppressor of Ras 2 [Source:HGNC Symbol;Acc:19701]
ENSG00000150625	GPM6A	ENSMUSG00000031517	Gpm6a	0.0052	0.3507	0.0148275	No		837	glycoprotein M6A [Source:HGNC Symbol;Acc:4460]
ENSG00000150907	FOXO1	ENSMUSG00000044167	Foxo1	0.0319	0.4561	0.0699408	Yes	Forkhead	1968	forkhead box O1 [Source:HGNC Symbol;Acc:3819]
ENSG00000151090	THRB	ENSMUSG00000021779	Thrb	0.0997	0.5902	0.168926	Yes	Nuclear receptor	1431	thyroid hormone receptor, beta [Source:HGNC Symbol;Acc:11799]
ENSG00000151150	ANK3	ENSMUSG00000069601	Ank3	0.0251	0.6314	0.0397529	No		13134	ankyrin 3, node of Ranvier (ankyrin G) [Source:HGNC Symbol;Acc:494]
ENSG00000151553	FAM160B1	ENSMUSG00000033478	Fam160b1	0.0392	0.7434	0.0527307	No		2298	family with sequence similarity 160, member B1 [Source:HGNC Symbol;Acc:29320]
ENSG00000151617	EDNRA	ENSMUSG00000031616	Ednra	0.0413	0.7981	0.0517479	No		1284	endothelin receptor type A [Source:HGNC Symbol;Acc:3179]
ENSG00000151692	RNF144A	ENSMUSG00000020642	Rnf144a	0.0173	0.5511	0.0313918	No		879	ring finger protein 144A [Source:HGNC Symbol;Acc:20457]
ENSG00000151693	ASAP2	ENSMUSG00000052632	Asap2	0.0251	0.623	0.0402889	No		3021	ArfGAP with SH3 domain, ankyrin repeat and PH domain 2 [Source:HGNC Symbol;Acc:2721]
ENSG00000151834	GABRA2	ENSMUSG00000000560	Gabra2	0.0114	0.4344	0.0262431	No		1536	gamma-aminobutyric acid (GABA) A receptor, alpha 2 [Source:HGNC Symbol;Acc:4076]
ENSG00000151914	DST	ENSMUSG00000026131	Dst	0.0659	0.778	0.0847044	No		23253	dystonin [Source:HGNC Symbol;Acc:1090]
ENSG00000152092	ASTN1	ENSMUSG00000026587	Astn1	0.0096	0.4461	0.0215198	No		3909	astrotactin 1 [Source:HGNC Symbol;Acc:773]
ENSG00000152127	MGAT5	ENSMUSG00000036155	Mgat5	0.0131	0.5801	0.0225823	No		2226	mannosyl (alpha-1,6-)-glycoprotein beta-1,6-N-acetyl-glucosaminyltransferase [Source:HGNC Symbol;Acc:7049]
ENSG00000152413	HOMER1	ENSMUSG00000007617	Homer1	0.0111	0.3996	0.0277778	No		1065	homer homolog 1 (Drosophila) [Source:HGNC Symbol;Acc:17512]
ENSG00000152578	GRIA4	ENSMUSG00000025892	Gria4	0.0098	0.4227	0.0231843	No		2709	glutamate receptor, ionotropic, AMPA 4 [Source:HGNC Symbol;Acc:4574]
ENSG00000152601	MBNL1	ENSMUSG00000027763	Mbnl1	0.0014	0.1909	0.00733368	No		1167	muscleblind-like splicing regulator 1 [Source:HGNC Symbol;Acc:6923]
ENSG00000152822	GRM1	ENSMUSG00000019828	Grm1	0.0258	0.6118	0.0421706	No		3585	glutamate receptor, metabotropic 1 [Source:HGNC Symbol;Acc:4593]
ENSG00000153071	DAB2	ENSMUSG00000022150	Dab2	0.0975	0.3845	0.253576	No		2313	Dab, mitogen-responsive phosphoprotein, homolog 2 (Drosophila) [Source:HGNC Symbol;Acc:2662]
ENSG00000153187	HNRNPU	ENSMUSG00000039630	Hnrnpu	0.0206	0.3699	0.0556907	No		2478	heterogeneous nuclear ribonucleoprotein U (scaffold attachment factor A) [Source:HGNC Symbol;Acc:5048]
ENSG00000153234	NR4A2	ENSMUSG00000026826	Nr4a2	0.0037	0.3129	0.0118249	Yes	Nuclear receptor	1830	nuclear receptor subfamily 4, group A, member 2 [Source:HGNC Symbol;Acc:7981]
ENSG00000153253	SCN3A	ENSMUSG00000057182	Scn3a	0.0123	0.529	0.0232514	No		6003	sodium channel, voltage-gated, type III, alpha subunit [Source:HGNC Symbol;Acc:10590]
ENSG00000153310	FAM49B	ENSMUSG00000022378	Fam49b	0.0014	0.2568	0.00545171	No		975	family with sequence similarity 49, member B [Source:HGNC Symbol;Acc:25216]
ENSG00000153561	RMND5A	ENSMUSG00000002222	Rmnd5a	0	0.206	0	No		1176	required for meiotic nuclear division 5 homolog A (S. cerevisiae) [Source:HGNC Symbol;Acc:25850]
ENSG00000153922	CHD1	ENSMUSG00000023852	Chd1	0.0186	0.723	0.0257261	No		5133	chromodomain helicase DNA binding protein 1 [Source:HGNC Symbol;Acc:1915]
ENSG00000153956	CACNA2D1	ENSMUSG00000040118	Cacna2d1	0.0192	0.4929	0.0389531	No		3312	calcium channel, voltage-dependent, alpha 2/delta subunit 1 [Source:HGNC Symbol;Acc:1399]
ENSG00000154118	JPH3	ENSMUSG00000025318	Jph3	0.0319	0.9092	0.0350858	No		2247	junctophilin 3 [Source:HGNC Symbol;Acc:14203]
ENSG00000154127	UBASH3B	ENSMUSG00000032020	Ubash3b	0.0115	0.5518	0.0208409	No		1950	ubiquitin associated and SH3 domain containing B [Source:HGNC Symbol;Acc:29884]
ENSG00000154188	ANGPT1	ENSMUSG00000022309	Angpt1	0.0118	0.3899	0.0302642	No		1497	angiopoietin 1 [Source:HGNC Symbol;Acc:484]
ENSG00000154229	PRKCA	ENSMUSG00000050965	Prkca	0.0027	0.4785	0.00564263	No		2019	protein kinase C, alpha [Source:HGNC Symbol;Acc:9393]
ENSG00000154310	TNIK	ENSMUSG00000027692	Tnik	0.0053	0.4502	0.0117725	No		4083	TRAF2 and NCK interacting kinase [Source:HGNC Symbol;Acc:30765]
ENSG00000154359	LONRF1	ENSMUSG00000039633	Lonrf1	0.1022	0.6204	0.164732	No		2322	LON peptidase N-terminal domain and ring finger 1 [Source:HGNC Symbol;Acc:26302]
ENSG00000154822	PLCL2	ENSMUSG00000038910	Plcl2	0.0109	0.5346	0.0203891	No		3006	phospholipase C-like 2 [Source:HGNC Symbol;Acc:9064]
ENSG00000154928	EPHB1	ENSMUSG00000032537	Ephb1	0.0051	0.4619	0.0110414	No		2955	EPH receptor B1 [Source:HGNC Symbol;Acc:3392]
ENSG00000155096	AZIN1	ENSMUSG00000037458	Azin1	0.0197	0.2479	0.0794675	No		1347	antizyme inhibitor 1 [Source:HGNC Symbol;Acc:16432]
ENSG00000155111	CDK19	ENSMUSG00000038481	Cdk19	0.0172	0.4081	0.0421465	No		1509	cyclin-dependent kinase 19 [Source:HGNC Symbol;Acc:19338]
ENSG00000155363	MOV10	ENSMUSG00000002227	Mov10	0.0442	0.4923	0.0897827	No		3012	Mov10, Moloney leukemia virus 10, homolog (mouse) [Source:HGNC Symbol;Acc:7200]
ENSG00000155511	GRIA1	ENSMUSG00000020524	Gria1	0.0257	0.6128	0.0419386	No		2751	glutamate receptor, ionotropic, AMPA 1 [Source:HGNC Symbol;Acc:4571]
ENSG00000155545	MIER3	ENSMUSG00000032727	Mier3	0.0333	0.559	0.0595707	No		1668	mesoderm induction early response 1, family member 3 [Source:HGNC Symbol;Acc:26678]
ENSG00000155629	PIK3AP1	ENSMUSG00000025017	Pik3ap1	0.0831	0.6926	0.119983	No		2418	phosphoinositide-3-kinase adaptor protein 1 [Source:HGNC Symbol;Acc:30034]
ENSG00000155744	FAM126B	ENSMUSG00000038174	Fam126b	0.0238	0.3078	0.0773229	No		1593	family with sequence similarity 126, member B [Source:HGNC Symbol;Acc:28593]
ENSG00000155849	ELMO1	ENSMUSG00000041112	Elmo1	0.0019	0.5164	0.00367932	No		2184	engulfment and cell motility 1 [Source:HGNC Symbol;Acc:16286]
ENSG00000155974	GRIP1	ENSMUSG00000034813	Grip1	0.0192	0.4545	0.0422442	No		3387	glutamate receptor interacting protein 1 [Source:HGNC Symbol;Acc:18708]
ENSG00000155980	KIF5A	ENSMUSG00000074657	Kif5a	0.0085	0.596	0.0142617	No		3099	kinesin family member 5A [Source:HGNC Symbol;Acc:6323]
ENSG00000156026	MCU	ENSMUSG00000009647	Mcu	0.0237	0.4849	0.0488761	No		1056	mitochondrial calcium uniporter [Source:HGNC Symbol;Acc:23526]
ENSG00000156103	MMP16	ENSMUSG00000028226	Mmp16	0.0089	0.3056	0.029123	No		1824	matrix metallopeptidase 16 (membrane-inserted) [Source:HGNC Symbol;Acc:7162]
ENSG00000156299	TIAM1	ENSMUSG00000002489	Tiam1	0.0218	0.5275	0.041327	No		4776	T-cell lymphoma invasion and metastasis 1 [Source:HGNC Symbol;Acc:11805]
ENSG00000156475	PPP2R2B	ENSMUSG00000024500	Ppp2r2b	0	0.2564	0	No		1530	protein phosphatase 2, regulatory subunit B, beta [Source:HGNC Symbol;Acc:9305]
ENSG00000156642	NPTN	ENSMUSG00000032336	Nptn	0.1339	0.528	0.253598	No		1197	neuroplastin [Source:HGNC Symbol;Acc:17867]
ENSG00000156802	ATAD2	ENSMUSG00000022360	Atad2	0.085	0.5601	0.151759	No		4173	ATPase family, AAA domain containing 2 [Source:HGNC Symbol;Acc:30123]
ENSG00000156804	FBXO32	ENSMUSG00000022358	Fbxo32	0.0146	0.4893	0.0298385	No		1068	F-box protein 32 [Source:HGNC Symbol;Acc:16731]
ENSG00000156983	BRPF1	ENSMUSG00000001632	Brpf1	0.0078	0.4078	0.019127	No		3663	bromodomain and PHD finger containing, 1 [Source:HGNC Symbol;Acc:14255]
ENSG00000157107	FCHO2	ENSMUSG00000041685	Fcho2	0.0267	0.4398	0.0607094	No		2433	FCH domain only 2 [Source:HGNC Symbol;Acc:25180]
ENSG00000157193	LRP8	ENSMUSG00000028613	Lrp8	0.0475	0.4817	0.0986091	No		2892	low density lipoprotein receptor-related protein 8, apolipoprotein e receptor [Source:HGNC Symbol;Acc:6700]
ENSG00000157350	ST3GAL2	ENSMUSG00000031749	St3gal2	0.0241	0.8169	0.0295018	No		1053	ST3 beta-galactoside alpha-2,3-sialyltransferase 2 [Source:HGNC Symbol;Acc:10863]
ENSG00000157404	KIT	ENSMUSG00000005672	Kit	0.0971	0.6074	0.159862	No		2931	v-kit Hardy-Zuckerman 4 feline sarcoma viral oncogene homolog [Source:HGNC Symbol;Acc:6342]
ENSG00000157450	RNF111	ENSMUSG00000032217	Rnf111	0.0462	0.4111	0.112381	No		3012	ring finger protein 111 [Source:HGNC Symbol;Acc:17384]
ENSG00000157625	TAB3	ENSMUSG00000035476	Tab3	0.0239	0.2604	0.0917819	No		2139	TGF-beta activated kinase 1/MAP3K7 binding protein 3 [Source:HGNC Symbol;Acc:30681]
ENSG00000158055	GRHL3	ENSMUSG00000037188	Grhl3	0.0771	0.7149	0.107847	Yes	Grainyhead	1881	grainyhead-like 3 (Drosophila) [Source:HGNC Symbol;Acc:25839]
ENSG00000158161	EYA3	ENSMUSG00000028886	Eya3	0.0261	0.3116	0.0837612	No		1722	eyes absent homolog 3 (Drosophila) [Source:HGNC Symbol;Acc:3521]
ENSG00000158195	WASF2	ENSMUSG00000028868	Wasf2	0.0444	0.3852	0.115265	No		1497	WAS protein family, member 2 [Source:HGNC Symbol;Acc:12733]
ENSG00000158445	KCNB1	ENSMUSG00000050556	Kcnb1	0.0293	1.0026	0.029224	No		2577	potassium voltage-gated channel, Shab-related subfamily, member 1 [Source:HGNC Symbol;Acc:6231]
ENSG00000158467	AHCYL2	ENSMUSG00000029772	Ahcyl2	0.0039	0.341	0.011437	No		1836	adenosylhomocysteinase-like 2 [Source:HGNC Symbol;Acc:22204]
ENSG00000158470	B4GALT5	ENSMUSG00000017929	B4galt5	0.0231	0.6317	0.036568	No		1167	UDP-Gal:betaGlcNAc beta 1,4- galactosyltransferase, polypeptide 5 [Source:HGNC Symbol;Acc:928]
ENSG00000159251	ACTC1	ENSMUSG00000068614	Actc1	0.0004	0.4446	0.000899685	No		1134	actin, alpha, cardiac muscle 1 [Source:HGNC Symbol;Acc:143]
ENSG00000159842	ABR	ENSMUSG00000017631	Abr	0.0172	0.6117	0.0281184	No		2580	active BCR-related [Source:HGNC Symbol;Acc:81]
ENSG00000160007	ARHGAP35	ENSMUSG00000058230	Grlf1	0.0109	0.5054	0.0215671	Yes	Unknown	4500	Rho GTPase activating protein 35 [Source:HGNC Symbol;Acc:4591]
ENSG00000160094	ZNF362	ENSMUSG00000028799	Zfp362	0.0061	0.5062	0.0120506	Yes	C2H2-ZF	1263	zinc finger protein 362 [Source:HGNC Symbol;Acc:18079]
ENSG00000160714	UBE2Q1	ENSMUSG00000042572	Ube2q1	0.0033	0.2063	0.0159961	No		1269	ubiquitin-conjugating enzyme E2Q family member 1 [Source:HGNC Symbol;Acc:15698]
ENSG00000160789	LMNA	ENSMUSG00000028063	Lmna	0.0134	0.6991	0.0191675	No		1995	lamin A/C [Source:HGNC Symbol;Acc:6636]
ENSG00000160803	UBQLN4	ENSMUSG00000008604	Ubqln4	0.0329	0.3778	0.0870831	No		1806	ubiquilin 4 [Source:HGNC Symbol;Acc:1237]
ENSG00000160877	NACC1	ENSMUSG00000001910	Nacc1	0.054	1.2334	0.0437814	No		1584	nucleus accumbens associated 1, BEN and BTB (POZ) domain containing [Source:HGNC Symbol;Acc:20967]
ENSG00000161021	MAML1	ENSMUSG00000050567	Maml1	0.0697	0.4986	0.139791	No		3051	mastermind-like 1 (Drosophila) [Source:HGNC Symbol;Acc:13632]
ENSG00000161405	IKZF3	ENSMUSG00000018168	Ikzf3	0.0625	0.5787	0.108001	Yes	C2H2-ZF	1530	IKAROS family zinc finger 3 (Aiolos) [Source:HGNC Symbol;Acc:13178]
ENSG00000161638	ITGA5	ENSMUSG00000000555	Itga5	0.0476	0.4859	0.0979625	No		3150	integrin, alpha 5 (fibronectin receptor, alpha polypeptide) [Source:HGNC Symbol;Acc:6141]
ENSG00000161835	GRASP	ENSMUSG00000000531	Grasp	0.0451	0.6637	0.0679524	No		1188	GRP1 (general receptor for phosphoinositides 1)-associated scaffold protein [Source:HGNC Symbol;Acc:18707]
ENSG00000161847	RAVER1	ENSMUSG00000010205	Raver1	0.0614	0.7502	0.0818448	No		2271	ribonucleoprotein, PTB-binding 1 [Source:HGNC Symbol;Acc:30296]
ENSG00000161956	SENP3	ENSMUSG00000005204	Senp3	0.0236	0.341	0.0692082	No		1725	SUMO1/sentrin/SMT3 specific peptidase 3 [Source:HGNC Symbol;Acc:17862]
ENSG00000162407	PPAP2B	ENSMUSG00000028517	Ppap2b	0.0232	0.716	0.0324022	No		936	phosphatidic acid phosphatase type 2B [Source:HGNC Symbol;Acc:9229]
ENSG00000162434	JAK1	ENSMUSG00000028530	Jak1	0.0245	0.494	0.0495951	No		3465	Janus kinase 1 [Source:HGNC Symbol;Acc:6190]
ENSG00000162613	FUBP1	ENSMUSG00000028034	Fubp1	0.0215	0.4459	0.0482171	No		1998	far upstream element (FUSE) binding protein 1 [Source:HGNC Symbol;Acc:4004]
ENSG00000162706	CADM3	ENSMUSG00000005338	Cadm3	0.0233	0.4895	0.0475996	No		1299	cell adhesion molecule 3 [Source:HGNC Symbol;Acc:17601]
ENSG00000162733	DDR2	ENSMUSG00000026674	Ddr2	0.0184	0.4478	0.0410898	No		2568	discoidin domain receptor tyrosine kinase 2 [Source:HGNC Symbol;Acc:2731]
ENSG00000162738	VANGL2	ENSMUSG00000026556	Vangl2	0.0025	0.7899	0.00316496	No		1566	VANGL planar cell polarity protein 2 [Source:HGNC Symbol;Acc:15511]
ENSG00000162761	LMX1A	ENSMUSG00000026686	Lmx1a	0.0128	0.4822	0.026545	Yes	Homeodomain	1149	LIM homeobox transcription factor 1, alpha [Source:HGNC Symbol;Acc:6653]
ENSG00000162775	RBM15	ENSMUSG00000048109	Rbm15	0.0326	0.358	0.0910615	No		2934	RNA binding motif protein 15 [Source:HGNC Symbol;Acc:14959]
ENSG00000162924	REL	ENSMUSG00000020275	Rel	0.1355	0.4989	0.271598	Yes	Rel	1860	v-rel avian reticuloendotheliosis viral oncogene homolog [Source:HGNC Symbol;Acc:9954]
ENSG00000163288	GABRB1	ENSMUSG00000029212	Gabrb1	0.0087	0.3924	0.0221713	No		1425	gamma-aminobutyric acid (GABA) A receptor, beta 1 [Source:HGNC Symbol;Acc:4081]
ENSG00000163349	HIPK1	ENSMUSG00000008730	Hipk1	0.012	0.2955	0.0406091	No		3633	homeodomain interacting protein kinase 1 [Source:HGNC Symbol;Acc:19006]
ENSG00000163462	TRIM46	ENSMUSG00000042766	Trim46	0.0102	0.4807	0.0212191	No		2280	tripartite motif containing 46 [Source:HGNC Symbol;Acc:19019]
ENSG00000163531	NFASC	ENSMUSG00000026442	Nfasc	0.0175	0.5598	0.0312612	No		4044	neurofascin [Source:HGNC Symbol;Acc:29866]
ENSG00000163536	SERPINI1	ENSMUSG00000027834	Serpini1	0.0682	0.6405	0.106479	No		1233	serpin peptidase inhibitor, clade I (neuroserpin), member 1 [Source:HGNC Symbol;Acc:8943]
ENSG00000163625	WDFY3	ENSMUSG00000043940	Wdfy3	0.0176	0.6844	0.025716	No		10581	WD repeat and FYVE domain containing 3 [Source:HGNC Symbol;Acc:20751]
ENSG00000163635	ATXN7	ENSMUSG00000021738	Atxn7	0.0859	0.3521	0.243965	No		2838	ataxin 7 [Source:HGNC Symbol;Acc:10560]
ENSG00000163637	PRICKLE2	ENSMUSG00000030020	Prickle2	0.0209	0.5697	0.036686	No		2703	prickle homolog 2 (Drosophila) [Source:HGNC Symbol;Acc:20340]
ENSG00000163659	TIPARP	ENSMUSG00000034640	Tiparp	0.0348	0.3541	0.0982773	No		1974	TCDD-inducible poly(ADP-ribose) polymerase [Source:HGNC Symbol;Acc:23696]
ENSG00000163694	RBM47	ENSMUSG00000070780	Rbm47	0.0221	0.8522	0.0259329	No		1782	RNA binding motif protein 47 [Source:HGNC Symbol;Acc:30358]
ENSG00000163873	GRIK3	ENSMUSG00000001985	Grik3	0.0046	0.8361	0.00550173	No		2760	glutamate receptor, ionotropic, kainate 3 [Source:HGNC Symbol;Acc:4581]
ENSG00000163904	SENP2	ENSMUSG00000022855	Senp2	0.0618	0.3359	0.183983	No		1770	SUMO1/sentrin/SMT3 specific peptidase 2 [Source:HGNC Symbol;Acc:23116]
ENSG00000163935	SFMBT1	ENSMUSG00000006527	Sfmbt1	0.0584	0.4432	0.131769	No		2601	Scm-like with four mbt domains 1 [Source:HGNC Symbol;Acc:20255]
ENSG00000163947	ARHGEF3	ENSMUSG00000021895	Arhgef3	0.0443	0.5912	0.0749323	No		1677	Rho guanine nucleotide exchange factor (GEF) 3 [Source:HGNC Symbol;Acc:683]
ENSG00000164031	DNAJB14	ENSMUSG00000074212	Dnajb14	0.0324	0.8534	0.0379658	No		1140	DnaJ (Hsp40) homolog, subfamily B, member 14 [Source:HGNC Symbol;Acc:25881]
ENSG00000164045	CDC25A	ENSMUSG00000032477	Cdc25a	0.1072	0.4661	0.229994	No		1575	cell division cycle 25A [Source:HGNC Symbol;Acc:1725]
ENSG00000164113	ADAD1	ENSMUSG00000027719	Adad1	0.0607	0.4331	0.140152	No		1731	adenosine deaminase domain containing 1 (testis-specific) [Source:HGNC Symbol;Acc:30713]
ENSG00000164134	NAA15	ENSMUSG00000063273	Naa15	0.0073	0.325	0.0224615	No		2601	N(alpha)-acetyltransferase 15, NatA auxiliary subunit [Source:HGNC Symbol;Acc:30782]
ENSG00000164164	OTUD4	ENSMUSG00000036990	Otud4	0.0649	0.3842	0.168922	No		3345	OTU domain containing 4 [Source:HGNC Symbol;Acc:24949]
ENSG00000164588	HCN1	ENSMUSG00000021730	Hcn1	0.0183	0.5097	0.0359035	No		2673	hyperpolarization activated cyclic nucleotide-gated potassium channel 1 [Source:HGNC Symbol;Acc:4845]
ENSG00000164683	HEY1	ENSMUSG00000040289	Hey1	0.0203	0.4132	0.0491288	Yes	bHLH	927	hes-related family bHLH transcription factor with YRPW motif 1 [Source:HGNC Symbol;Acc:4880]
ENSG00000164684	ZNF704	ENSMUSG00000040209	Zfp704	0.0507	0.6992	0.0725114	Yes	C2H2-ZF	1239	zinc finger protein 704 [Source:HGNC Symbol;Acc:32291]
ENSG00000164707	SLC13A4	ENSMUSG00000029843	Slc13a4	0.0555	0.6626	0.0837609	No		1881	solute carrier family 13 (sodium/sulfate symporter), member 4 [Source:HGNC Symbol;Acc:15827]
ENSG00000164715	LMTK2	ENSMUSG00000038970	Lmtk2	0.1645	0.8753	0.187936	No		4512	lemur tyrosine kinase 2 [Source:HGNC Symbol;Acc:17880]
ENSG00000164742	ADCY1	ENSMUSG00000020431	Adcy1	0.0383	0.5967	0.0641864	No		3360	adenylate cyclase 1 (brain) [Source:HGNC Symbol;Acc:232]
ENSG00000164796	CSMD3	ENSMUSG00000022311	Csmd3	0.0114	0.4466	0.0255262	No		11124	CUB and Sushi multiple domains 3 [Source:HGNC Symbol;Acc:19291]
ENSG00000164823	OSGIN2	ENSMUSG00000041153	Osgin2	0.0375	0.4011	0.0934929	No		1650	oxidative stress induced growth inhibitor family member 2 [Source:HGNC Symbol;Acc:1355]
ENSG00000165025	SYK	ENSMUSG00000021457	Syk	0.0383	0.9077	0.0421946	No		1908	spleen tyrosine kinase [Source:HGNC Symbol;Acc:11491]
ENSG00000165186	PTCHD1	ENSMUSG00000041552	Ptchd1	0.0093	0.2136	0.0435393	No		2667	patched domain containing 1 [Source:HGNC Symbol;Acc:26392]
ENSG00000165548	TMEM63C	ENSMUSG00000034145	Tmem63c	0.0968	0.7874	0.122936	No		2421	transmembrane protein 63C [Source:HGNC Symbol;Acc:23787]
ENSG00000165694	FRMD7	ENSMUSG00000036131	Frmd7	0.0722	0.3959	0.182369	No		2145	FERM domain containing 7 [Source:HGNC Symbol;Acc:8079]
ENSG00000165868	HSPA12A	ENSMUSG00000025092	Hspa12a	0.0221	0.6207	0.035605	No		2028	heat shock 70kDa protein 12A [Source:HGNC Symbol;Acc:19022]
ENSG00000166147	FBN1	ENSMUSG00000027204	Fbn1	0.0179	0.58	0.0308621	No		8616	fibrillin 1 [Source:HGNC Symbol;Acc:3603]
ENSG00000166164	BRD7	ENSMUSG00000031660	Brd7	0.0635	0.4325	0.146821	No		1959	bromodomain containing 7 [Source:HGNC Symbol;Acc:14310]
ENSG00000166225	FRS2	ENSMUSG00000020170	Frs2	0.0216	0.4369	0.0494392	No		1527	fibroblast growth factor receptor substrate 2 [Source:HGNC Symbol;Acc:16971]
ENSG00000166313	APBB1	ENSMUSG00000037032	Apbb1	0.0343	0.3862	0.0888141	No		2133	amyloid beta (A4) precursor protein-binding, family B, member 1 (Fe65) [Source:HGNC Symbol;Acc:581]
ENSG00000166341	DCHS1	ENSMUSG00000036862	Dchs1	0.0406	0.432	0.0939815	No		9897	dachsous cadherin-related 1 [Source:HGNC Symbol;Acc:13681]
ENSG00000166483	WEE1	ENSMUSG00000031016	Wee1	0.049	0.4798	0.102126	No		1941	WEE1 G2 checkpoint kinase [Source:HGNC Symbol;Acc:12761]
ENSG00000166501	PRKCB	ENSMUSG00000052889	Prkcb	0.0054	0.4495	0.0120133	No		2022	protein kinase C, beta [Source:HGNC Symbol;Acc:9395]
ENSG00000166862	CACNG2	ENSMUSG00000019146	Cacng2	0.0051	0.4179	0.0122039	No		972	calcium channel, voltage-dependent, gamma subunit 2 [Source:HGNC Symbol;Acc:1406]
ENSG00000166913	YWHAB	ENSMUSG00000018326	Ywhab	0.0056	0.5013	0.011171	No		741	tyrosine 3-monooxygenase/tryptophan 5-monooxygenase activation protein, beta [Source:HGNC Symbol;Acc:12849]
ENSG00000167182	SP2	ENSMUSG00000018678	Sp2	0.0343	0.4703	0.0729322	Yes	C2H2-ZF	1842	Sp2 transcription factor [Source:HGNC Symbol;Acc:11207]
ENSG00000167258	CDK12	ENSMUSG00000003119	Cdk12	0.0423	0.3107	0.136144	No		4473	cyclin-dependent kinase 12 [Source:HGNC Symbol;Acc:24224]
ENSG00000167323	STIM1	ENSMUSG00000030987	Stim1	0.0153	0.3732	0.0409968	No		2058	stromal interaction molecule 1 [Source:HGNC Symbol;Acc:11386]
ENSG00000168036	CTNNB1	ENSMUSG00000006932	Ctnnb1	0.0006	0.4516	0.00132861	No		2346	catenin (cadherin-associated protein), beta 1, 88kDa [Source:HGNC Symbol;Acc:2514]
ENSG00000168056	LTBP3	ENSMUSG00000024940	Ltbp3	0.0279	0.8597	0.0324532	No		3912	latent transforming growth factor beta binding protein 3 [Source:HGNC Symbol;Acc:6716]
ENSG00000168172	HOOK3	ENSMUSG00000037234	Hook3	0.0102	0.5088	0.0200472	No		2157	hook microtubule-tethering protein 3 [Source:HGNC Symbol;Acc:23576]
ENSG00000168389	MFSD2A	ENSMUSG00000028655	Mfsd2a	0.0814	0.6206	0.131163	No		1632	major facilitator superfamily domain containing 2A [Source:HGNC Symbol;Acc:25897]
ENSG00000168610	STAT3	ENSMUSG00000004040	Stat3	0.0006	0.5126	0.0011705	Yes	STAT	2313	signal transducer and activator of transcription 3 (acute-phase response factor) [Source:HGNC Symbol;Acc:11364]
ENSG00000168710	AHCYL1	ENSMUSG00000027893	Ahcyl1	0	0.2832	0	No		1593	adenosylhomocysteinase-like 1 [Source:HGNC Symbol;Acc:344]
ENSG00000168785	TSPAN5	ENSMUSG00000028152	Tspan5	0	0.3293	0	No		807	tetraspanin 5 [Source:HGNC Symbol;Acc:17753]
ENSG00000168916	ZNF608	ENSMUSG00000052713	Zfp608	0.0345	0.3743	0.0921721	Yes	C2H2-ZF	4539	zinc finger protein 608 [Source:HGNC Symbol;Acc:29238]
ENSG00000169032	MAP2K1	ENSMUSG00000004936	Map2k1	0.0046	0.5169	0.00889921	No		1182	mitogen-activated protein kinase kinase 1 [Source:HGNC Symbol;Acc:6840]
ENSG00000169221	TBC1D10B	ENSMUSG00000042492	Tbc1d10b	0.0523	0.4808	0.108777	No		2427	TBC1 domain family, member 10B [Source:HGNC Symbol;Acc:24510]
ENSG00000169375	SIN3A	ENSMUSG00000042557	Sin3a	0.0097	0.4033	0.0240516	No		3822	SIN3 transcription regulator family member A [Source:HGNC Symbol;Acc:19353]
ENSG00000169554	ZEB2	ENSMUSG00000026872	Zeb2	0.016	0.2875	0.0556522	Yes	C2H2-ZF;Homeodomain	3645	zinc finger E-box binding homeobox 2 [Source:HGNC Symbol;Acc:14881]
ENSG00000169604	ANTXR1	ENSMUSG00000033420	Antxr1	0.0179	0.6325	0.0283004	No		1695	anthrax toxin receptor 1 [Source:HGNC Symbol;Acc:21014]
ENSG00000169744	LDB2	ENSMUSG00000039706	Ldb2	0.0109	0.3321	0.0328214	No		1122	LIM domain binding 2 [Source:HGNC Symbol;Acc:6533]
ENSG00000169783	LINGO1	ENSMUSG00000049556	Lingo1	0.0027	0.8426	0.00320437	No		1863	leucine rich repeat and Ig domain containing 1 [Source:HGNC Symbol;Acc:21205]
ENSG00000169891	REPS2	ENSMUSG00000040855	Reps2	0.0609	0.343	0.177551	No		1983	RALBP1 associated Eps domain containing 2 [Source:HGNC Symbol;Acc:9963]
ENSG00000169918	OTUD7A	ENSMUSG00000033510	Otud7a	0.0264	0.6666	0.039604	No		2802	OTU domain containing 7A [Source:HGNC Symbol;Acc:20718]
ENSG00000169946	ZFPM2	ENSMUSG00000022306	Zfpm2	0.0292	0.463	0.063067	Yes	C2H2-ZF	3456	zinc finger protein, FOG family member 2 [Source:HGNC Symbol;Acc:16700]
ENSG00000169992	NLGN2	ENSMUSG00000051790	Nlgn2	0.0079	0.5359	0.0147416	No		2508	neuroligin 2 [Source:HGNC Symbol;Acc:14290]
ENSG00000170004	CHD3	ENSMUSG00000018474	Chd3	0.0112	0.4633	0.0241744	No		6180	chromodomain helicase DNA binding protein 3 [Source:HGNC Symbol;Acc:1918]
ENSG00000170017	ALCAM	ENSMUSG00000022636	Alcam	0.0376	0.4233	0.0888259	No		1752	activated leukocyte cell adhesion molecule [Source:HGNC Symbol;Acc:400]
ENSG00000170027	YWHAG	ENSMUSG00000051391	Ywhag	0	0.9543	0	No		744	tyrosine 3-monooxygenase/tryptophan 5-monooxygenase activation protein, gamma [Source:HGNC Symbol;Acc:12852]
ENSG00000170145	SIK2	ENSMUSG00000037112	Sik2	0.0466	0.3727	0.125034	No		2781	salt-inducible kinase 2 [Source:HGNC Symbol;Acc:21680]
ENSG00000170370	EMX2	ENSMUSG00000043969	Emx2	0	0.3285	0	Yes	Homeodomain	759	empty spiracles homeobox 2 [Source:HGNC Symbol;Acc:3341]
ENSG00000170390	DCLK2	ENSMUSG00000028078	Dclk2	0.0274	0.453	0.0604857	No		2352	doublecortin-like kinase 2 [Source:HGNC Symbol;Acc:19002]
ENSG00000170606	HSPA4	ENSMUSG00000020361	Hspa4	0.02	0.4267	0.0468713	No		2523	heat shock 70kDa protein 4 [Source:HGNC Symbol;Acc:5237]
ENSG00000170873	MTSS1	ENSMUSG00000022353	Mtss1	0.0159	0.4586	0.0346707	No		2280	metastasis suppressor 1 [Source:HGNC Symbol;Acc:20443]
ENSG00000170921	TANC2	ENSMUSG00000053580	Tanc2	0.0082	0.3076	0.026658	No		6003	tetratricopeptide repeat, ankyrin repeat and coiled-coil containing 2 [Source:HGNC Symbol;Acc:30212]
ENSG00000171016	PYGO1	ENSMUSG00000034910	Pygo1	0.0817	0.9909	0.0824503	No		1260	pygopus family PHD finger 1 [Source:HGNC Symbol;Acc:30256]
ENSG00000171316	CHD7	ENSMUSG00000041235	Chd7	0.0234	0.4068	0.0575221	No		8994	chromodomain helicase DNA binding protein 7 [Source:HGNC Symbol;Acc:20626]
ENSG00000171408	PDE7B	ENSMUSG00000019990	Pde7b	0.0358	0.3878	0.0923156	No		1353	phosphodiesterase 7B [Source:HGNC Symbol;Acc:8792]
ENSG00000171681	ATF7IP	ENSMUSG00000030213	Atf7ip	0.1737	0.6351	0.2735	No		3837	activating transcription factor 7 interacting protein [Source:HGNC Symbol;Acc:20092]
ENSG00000171793	CTPS1	ENSMUSG00000028633	Ctps	0.0106	0.4364	0.0242896	No		1776	CTP synthase 1 [Source:HGNC Symbol;Acc:2519]
ENSG00000171877	FRMD5	ENSMUSG00000027238	Frmd5	0.0355	0.4628	0.076707	No		1713	FERM domain containing 5 [Source:HGNC Symbol;Acc:28214]
ENSG00000171988	JMJD1C	ENSMUSG00000037876	Jmjd1c	0.0701	0.4738	0.147953	No		7623	jumonji domain containing 1C [Source:HGNC Symbol;Acc:12313]
ENSG00000172046	USP19	ENSMUSG00000006676	Usp19	0.0482	0.4229	0.113975	No		4260	ubiquitin specific peptidase 19 [Source:HGNC Symbol;Acc:12617]
ENSG00000172375	C2CD2L	ENSMUSG00000032120	C2cd2l	0.047	0.4373	0.107478	No		2124	C2CD2-like [Source:HGNC Symbol;Acc:29000]
ENSG00000172530	BANP	ENSMUSG00000025316	Banp	0.0449	0.8693	0.0516508	No		1560	BTG3 associated nuclear protein [Source:HGNC Symbol;Acc:13450]
ENSG00000172602	RND1	ENSMUSG00000054855	Rnd1	0.016	0.4963	0.0322386	No		699	Rho family GTPase 1 [Source:HGNC Symbol;Acc:18314]
ENSG00000172733	PURG	ENSMUSG00000049184	Purg	0.026	0.2985	0.0871022	Yes	Unknown	1044	purine-rich element binding protein G [Source:HGNC Symbol;Acc:17930]
ENSG00000172819	RARG	ENSMUSG00000001288	Rarg	0.0098	0.669	0.0146487	Yes	Nuclear receptor	1365	retinoic acid receptor, gamma [Source:HGNC Symbol;Acc:9866]
ENSG00000172869	DMXL1	ENSMUSG00000037416	Dmxl1	0.0525	0.3974	0.132109	No		9147	Dmx-like 1 [Source:HGNC Symbol;Acc:2937]
ENSG00000173320	STOX2	ENSMUSG00000038143	Stox2	0.0214	0.5667	0.0377625	No		2781	storkhead box 2 [Source:HGNC Symbol;Acc:25450]
ENSG00000173406	DAB1	ENSMUSG00000028519	Dab1	0.0168	0.2497	0.0672807	No		1767	Dab, reelin signal transducer, homolog 1 (Drosophila) [Source:HGNC Symbol;Acc:2661]
ENSG00000173482	PTPRM	ENSMUSG00000033278	Ptprm	0.0118	0.6192	0.0190568	No		4401	protein tyrosine phosphatase, receptor type, M [Source:HGNC Symbol;Acc:9675]
ENSG00000173698	GPR64	ENSMUSG00000031298	Gpr64	0.1045	0.402	0.25995	No		3054	G protein-coupled receptor 64 [Source:HGNC Symbol;Acc:4516]
ENSG00000173889	PHC3	ENSMUSG00000037652	Phc3	0.0319	0.3755	0.0849534	No		2988	polyhomeotic homolog 3 (Drosophila) [Source:HGNC Symbol;Acc:15682]
ENSG00000174010	KLHL15	ENSMUSG00000043929	Klhl15	0.0031	0.4543	0.00682368	No		1815	kelch-like family member 15 [Source:HGNC Symbol;Acc:29347]
ENSG00000174437	ATP2A2	ENSMUSG00000029467	Atp2a2	0.0055	0.452	0.0121681	No		3129	ATPase, Ca++ transporting, cardiac muscle, slow twitch 2 [Source:HGNC Symbol;Acc:812]
ENSG00000174804	FZD4	ENSMUSG00000049791	Fzd4	0.0145	0.3243	0.0447117	No		1614	frizzled family receptor 4 [Source:HGNC Symbol;Acc:4042]
ENSG00000175048	ZDHHC14	ENSMUSG00000034265	Zdhhc14	0.0229	0.4964	0.0461322	No		1467	zinc finger, DHHC-type containing 14 [Source:HGNC Symbol;Acc:20341]
ENSG00000175115	PACS1	ENSMUSG00000024855	Pacs1	0.0278	0.5847	0.0475457	No		2892	phosphofurin acidic cluster sorting protein 1 [Source:HGNC Symbol;Acc:30032]
ENSG00000175161	CADM2	ENSMUSG00000064115	Cadm2	0.0209	0.4438	0.0470933	No		1314	cell adhesion molecule 2 [Source:HGNC Symbol;Acc:29849]
ENSG00000175175	PPM1E	ENSMUSG00000046442	Ppm1e	0.0434	0.3231	0.134324	No		2268	protein phosphatase, Mg2+/Mn2+ dependent, 1E [Source:HGNC Symbol;Acc:19322]
ENSG00000175348	TMEM9B	ENSMUSG00000031021	Tmem9b	0.0269	0.4323	0.0622253	No		597	TMEM9 domain family, member B [Source:HGNC Symbol;Acc:1168]
ENSG00000175387	SMAD2	ENSMUSG00000024563	Smad2	0.002	0.3498	0.00571755	No		1404	SMAD family member 2 [Source:HGNC Symbol;Acc:6768]
ENSG00000175497	DPP10	ENSMUSG00000036815	Dpp10	0.0546	0.5305	0.102922	No		2403	dipeptidyl-peptidase 10 (non-functional) [Source:HGNC Symbol;Acc:20823]
ENSG00000176049	JAKMIP2	ENSMUSG00000024502	Jakmip2	0.0086	0.5357	0.0160538	No		2433	janus kinase and microtubule interacting protein 2 [Source:HGNC Symbol;Acc:29067]
ENSG00000176142	TMEM39A	ENSMUSG00000002845	Tmem39a	0.0239	0.3522	0.0678592	No		1467	transmembrane protein 39A [Source:HGNC Symbol;Acc:25600]
ENSG00000176697	BDNF	ENSMUSG00000048482	Bdnf	0.0144	0.34	0.0423529	No		990	brain-derived neurotrophic factor [Source:HGNC Symbol;Acc:1033]
ENSG00000177463	NR2C2	ENSMUSG00000005893	Nr2c2	0.0081	0.3052	0.02654	Yes	Nuclear receptor	1848	nuclear receptor subfamily 2, group C, member 2 [Source:HGNC Symbol;Acc:7972]
ENSG00000177565	TBL1XR1	ENSMUSG00000027630	Tbl1xr1	0.0044	0.4693	0.00937567	No		1545	transducin (beta)-like 1 X-linked receptor 1 [Source:HGNC Symbol;Acc:29529]
ENSG00000178177	LCORL	ENSMUSG00000015882	Lcorl	0.0273	0.1226	0.222675	Yes	Pipsqueak	1809	ligand dependent nuclear receptor corepressor-like [Source:HGNC Symbol;Acc:30776]
ENSG00000178188	SH2B1	ENSMUSG00000030733	Sh2b1	0.0889	0.5692	0.156184	No		2271	SH2B adaptor protein 1 [Source:HGNC Symbol;Acc:30417]
ENSG00000178235	SLITRK1	ENSMUSG00000075478	Slitrk1	0.011	0.3157	0.0348432	No		2091	SLIT and NTRK-like family, member 1 [Source:HGNC Symbol;Acc:20297]
ENSG00000178394	HTR1A	ENSMUSG00000021721	Htr1a	0.056	0.8397	0.0666905	No		1269	5-hydroxytryptamine (serotonin) receptor 1A, G protein-coupled [Source:HGNC Symbol;Acc:5286]
ENSG00000178607	ERN1	ENSMUSG00000020715	Ern1	0.0386	0.4819	0.0800996	No		2934	endoplasmic reticulum to nucleus signaling 1 [Source:HGNC Symbol;Acc:3449]
ENSG00000179335	CLK3	ENSMUSG00000032316	Clk3	0.0613	0.4505	0.136071	No		1917	CDC-like kinase 3 [Source:HGNC Symbol;Acc:2071]
ENSG00000179348	GATA2	ENSMUSG00000015053	Gata2	0.0093	0.5652	0.0164544	Yes	GATA	1443	GATA binding protein 2 [Source:HGNC Symbol;Acc:4171]
ENSG00000179361	ARID3B	ENSMUSG00000004661	Arid3b	0.0679	0.3603	0.188454	Yes	ARID/BRIGHT	1683	AT rich interactive domain 3B (BRIGHT-like) [Source:HGNC Symbol;Acc:14350]
ENSG00000179456	ZBTB18	ENSMUSG00000063659	Zbtb18	0.0026	0.1766	0.0147225	Yes	C2H2-ZF	1596	zinc finger and BTB domain containing 18 [Source:HGNC Symbol;Acc:13030]
ENSG00000180357	ZNF609	ENSMUSG00000040524	Zfp609	0.0275	0.3181	0.0864508	Yes	C2H2-ZF	4236	zinc finger protein 609 [Source:HGNC Symbol;Acc:29003]
ENSG00000180957	PITPNB	ENSMUSG00000050017	Pitpnb	0.012	0.3804	0.0315457	No		822	phosphatidylinositol transfer protein, beta [Source:HGNC Symbol;Acc:9002]
ENSG00000182240	BACE2	ENSMUSG00000040605	Bace2	0.0595	0.6745	0.0882135	No		1557	beta-site APP-cleaving enzyme 2 [Source:HGNC Symbol;Acc:934]
ENSG00000182578	CSF1R	ENSMUSG00000024621	Csf1r	0.1511	0.7708	0.19603	No		2919	colony stimulating factor 1 receptor [Source:HGNC Symbol;Acc:2433]
ENSG00000182621	PLCB1	ENSMUSG00000051177	Plcb1	0.0126	0.556	0.0226619	No		3651	phospholipase C, beta 1 (phosphoinositide-specific) [Source:HGNC Symbol;Acc:15917]
ENSG00000182752	PAPPA	ENSMUSG00000028370	Pappa	0.0468	0.4469	0.104721	No		4884	pregnancy-associated plasma protein A, pappalysin 1 [Source:HGNC Symbol;Acc:8602]
ENSG00000182827	ACBD3	ENSMUSG00000026499	Acbd3	0.0546	0.4604	0.118593	No		1587	acyl-CoA binding domain containing 3 [Source:HGNC Symbol;Acc:15453]
ENSG00000182985	CADM1	ENSMUSG00000032076	Cadm1	0.0064	0.3085	0.0207455	No		1416	cell adhesion molecule 1 [Source:HGNC Symbol;Acc:5951]
ENSG00000183570	PCBP3	ENSMUSG00000001120	Pcbp3	0.0121	0.3124	0.0387324	No		1116	poly(rC) binding protein 3 [Source:HGNC Symbol;Acc:8651]
ENSG00000183735	TBK1	ENSMUSG00000020115	Tbk1	0.0307	0.7089	0.0433065	No		2190	TANK-binding kinase 1 [Source:HGNC Symbol;Acc:11584]
ENSG00000183853	KIRREL	ENSMUSG00000041734	Kirrel	0.0236	0.6697	0.0352397	No		2322	kin of IRRE like (Drosophila) [Source:HGNC Symbol;Acc:15734]
ENSG00000183873	SCN5A	ENSMUSG00000032511	Scn5a	0.025	0.6783	0.0368568	No		6051	sodium channel, voltage-gated, type V, alpha subunit [Source:HGNC Symbol;Acc:10593]
ENSG00000184014	DENND5A	ENSMUSG00000035901	Dennd5a	0.0106	0.4049	0.0261793	No		3864	DENN/MADD domain containing 5A [Source:HGNC Symbol;Acc:19344]
ENSG00000184117	NIPSNAP1	ENSMUSG00000034285	Nipsnap1	0.0308	0.7224	0.0426357	No		855	nipsnap homolog 1 (C. elegans) [Source:HGNC Symbol;Acc:7827]
ENSG00000184347	SLIT3	ENSMUSG00000056427	Slit3	0.0283	0.6565	0.0431074	No		4593	slit homolog 3 (Drosophila) [Source:HGNC Symbol;Acc:11087]
ENSG00000184611	KCNH7	ENSMUSG00000059742	Kcnh7	0.0276	0.4752	0.0580808	No		3591	potassium voltage-gated channel, subfamily H (eag-related), member 7 [Source:HGNC Symbol;Acc:18863]
ENSG00000184613	NELL2	ENSMUSG00000022454	Nell2	0.0318	0.675	0.0471111	No		2601	NEL-like 2 (chicken) [Source:HGNC Symbol;Acc:7751]
ENSG00000184634	MED12	ENSMUSG00000079487	Med12	0.0142	0.3755	0.0378162	No		6543	mediator complex subunit 12 [Source:HGNC Symbol;Acc:11957]
ENSG00000184922	FMNL1	ENSMUSG00000055805	Fmnl1	0.0546	0.6788	0.0804361	No		3315	formin-like 1 [Source:HGNC Symbol;Acc:1212]
ENSG00000185483	ROR1	ENSMUSG00000035305	Ror1	0.0149	0.4984	0.0298957	No		2814	receptor tyrosine kinase-like orphan receptor 1 [Source:HGNC Symbol;Acc:10256]
ENSG00000185551	NR2F2	ENSMUSG00000030551	Nr2f2	0	0.301	0	Yes	Nuclear receptor	1245	nuclear receptor subfamily 2, group F, member 2 [Source:HGNC Symbol;Acc:7976]
ENSG00000185591	SP1	ENSMUSG00000001280	Sp1	0.0215	0.2511	0.0856233	Yes	C2H2-ZF	2358	Sp1 transcription factor [Source:HGNC Symbol;Acc:11205]
ENSG00000185619	PCGF3	ENSMUSG00000033623	Pcgf3	0.0088	0.9215	0.00954965	No		729	polycomb group ring finger 3 [Source:HGNC Symbol;Acc:10066]
ENSG00000185658	BRWD1	ENSMUSG00000022914	Brwd1	0.1137	0.6808	0.167009	No		6963	bromodomain and WD repeat domain containing 1 [Source:HGNC Symbol;Acc:12760]
ENSG00000185896	LAMP1	ENSMUSG00000031447	Lamp1	0.2268	0.7872	0.28811	No		1254	lysosomal-associated membrane protein 1 [Source:HGNC Symbol;Acc:6499]
ENSG00000186318	BACE1	ENSMUSG00000032086	Bace1	0.0178	0.4465	0.0398656	No		1506	beta-site APP-cleaving enzyme 1 [Source:HGNC Symbol;Acc:933]
ENSG00000186432	KPNA4	ENSMUSG00000027782	Kpna4	0.0051	0.2255	0.0226164	No		1566	karyopherin alpha 4 (importin alpha 3) [Source:HGNC Symbol;Acc:6397]
ENSG00000186716	BCR	ENSMUSG00000009681	Bcr	0.026	0.7067	0.0367907	No		3816	breakpoint cluster region [Source:HGNC Symbol;Acc:1014]
ENSG00000187098	MITF	ENSMUSG00000035158	Mitf	0.0281	0.4352	0.064568	Yes	bHLH	1581	microphthalmia-associated transcription factor [Source:HGNC Symbol;Acc:7105]
ENSG00000187498	COL4A1	ENSMUSG00000031502	Col4a1	0.0593	0.6572	0.0902313	No		5010	collagen, type IV, alpha 1 [Source:HGNC Symbol;Acc:2202]
ENSG00000187605	TET3	ENSMUSG00000034832	Tet3	0.0582	0.5127	0.113517	Yes	CxxC	4983	tet methylcytosine dioxygenase 3 [Source:HGNC Symbol;Acc:28313]
ENSG00000187764	SEMA4D	ENSMUSG00000021451	Sema4d	0.0774	0.8386	0.0922967	No		2589	sema domain, immunoglobulin domain (Ig), transmembrane domain (TM) and short cytoplasmic domain, (semaphorin) 4D [Source:HGNC Symbol;Acc:10732]
ENSG00000189308	LIN54	ENSMUSG00000035310	Lin54	0.0173	0.2782	0.0621855	Yes	TCR/CxC	2250	lin-54 homolog (C. elegans) [Source:HGNC Symbol;Acc:25397]
ENSG00000196092	PAX5	ENSMUSG00000014030	Pax5	0.0035	0.356	0.00983146	Yes	Paired_box	1176	paired box 5 [Source:HGNC Symbol;Acc:8619]
ENSG00000196141	SPATS2L	ENSMUSG00000038305	Spats2l	0.0537	0.4289	0.125204	No		1767	spermatogenesis associated, serine-rich 2-like [Source:HGNC Symbol;Acc:24574]
ENSG00000196405	EVL	ENSMUSG00000021262	Evl	0.0297	0.4054	0.073261	No		1257	Enah/Vasp-like [Source:HGNC Symbol;Acc:20234]
ENSG00000196411	EPHB4	ENSMUSG00000029710	Ephb4	0.0376	0.7192	0.0522803	No		2964	EPH receptor B4 [Source:HGNC Symbol;Acc:3395]
ENSG00000196482	ESRRG	ENSMUSG00000026610	Esrrg	0.0168	0.3866	0.0434558	Yes	Nuclear receptor	1413	estrogen-related receptor gamma [Source:HGNC Symbol;Acc:3474]
ENSG00000196504	PRPF40A	ENSMUSG00000061136	Prpf40a	0.0145	0.4575	0.031694	No		2793	PRP40 pre-mRNA processing factor 40 homolog A (S. cerevisiae) [Source:HGNC Symbol;Acc:16463]
ENSG00000196535	MYO18A	ENSMUSG00000000631	Myo18a	0.0243	0.6884	0.0352992	No		6165	myosin XVIIIA [Source:HGNC Symbol;Acc:31104]
ENSG00000196591	HDAC2	ENSMUSG00000019777	Hdac2	0.0018	0.5177	0.00347692	No		1749	histone deacetylase 2 [Source:HGNC Symbol;Acc:4853]
ENSG00000196628	TCF4	ENSMUSG00000053477	Tcf4	0.0083	0.3076	0.0269831	Yes	bHLH	2322	transcription factor 4 [Source:HGNC Symbol;Acc:11634]
ENSG00000196781	TLE1	ENSMUSG00000008305	Tle1	0.0098	0.4486	0.0218457	No		2313	transducin-like enhancer of split 1 (E(sp1) homolog, Drosophila) [Source:HGNC Symbol;Acc:11837]
ENSG00000196914	ARHGEF12	ENSMUSG00000059495	Arhgef12	0.0568	0.3982	0.142642	No		4635	Rho guanine nucleotide exchange factor (GEF) 12 [Source:HGNC Symbol;Acc:14193]
ENSG00000196935	SRGAP1	ENSMUSG00000020121	Srgap1	0.0091	0.6393	0.0142343	No		3258	SLIT-ROBO Rho GTPase activating protein 1 [Source:HGNC Symbol;Acc:17382]
ENSG00000197122	SRC	ENSMUSG00000027646	Src	0.0054	0.845	0.00639053	No		1629	v-src avian sarcoma (Schmidt-Ruppin A-2) viral oncogene homolog [Source:HGNC Symbol;Acc:11283]
ENSG00000197694	SPTAN1	ENSMUSG00000057738	Sptan1	0.0075	0.6547	0.0114556	No		7434	spectrin, alpha, non-erythrocytic 1 [Source:HGNC Symbol;Acc:11273]
ENSG00000197724	PHF2	ENSMUSG00000038025	Phf2	0.0267	0.6724	0.0397085	No		3291	PHD finger protein 2 [Source:HGNC Symbol;Acc:8920]
ENSG00000197757	HOXC6	ENSMUSG00000001661	Hoxc6	0	0.1594	0	Yes	Homeodomain	708	homeobox C6 [Source:HGNC Symbol;Acc:5128]
ENSG00000197860	SGTB	ENSMUSG00000042743	Sgtb	0.017	0.6714	0.0253202	No		915	small glutamine-rich tetratricopeptide repeat (TPR)-containing, beta [Source:HGNC Symbol;Acc:23567]
ENSG00000198160	MIER1	ENSMUSG00000028522	Mier1	0.0473	0.5499	0.0860156	No		1698	mesoderm induction early response 1, transcriptional regulator [Source:HGNC Symbol;Acc:29657]
ENSG00000198162	MAN1A2	ENSMUSG00000008763	Man1a2	0.0303	0.4096	0.0739746	No		1926	mannosidase, alpha, class 1A, member 2 [Source:HGNC Symbol;Acc:6822]
ENSG00000198216	CACNA1E	ENSMUSG00000004110	Cacna1e	0.0179	0.5096	0.0351256	No		6942	calcium channel, voltage-dependent, R type, alpha 1E subunit [Source:HGNC Symbol;Acc:1392]
ENSG00000198265	HELZ	ENSMUSG00000020721	Helz	0.0464	0.4294	0.108058	No		5832	helicase with zinc finger [Source:HGNC Symbol;Acc:16878]
ENSG00000198373	WWP2	ENSMUSG00000031930	Wwp2	0.0187	0.5181	0.0360934	No		2613	WW domain containing E3 ubiquitin protein ligase 2 [Source:HGNC Symbol;Acc:16804]
ENSG00000198380	GFPT1	ENSMUSG00000029992	Gfpt1	0.0055	0.4567	0.0120429	No		2100	glutamine--fructose-6-phosphate transaminase 1 [Source:HGNC Symbol;Acc:4241]
ENSG00000198492	YTHDF2	ENSMUSG00000040025	Ythdf2	0.0017	0.1666	0.0102041	No		1740	YTH domain family, member 2 [Source:HGNC Symbol;Acc:31675]
ENSG00000198561	CTNND1	ENSMUSG00000034101	Ctnnd1	0.0116	0.3998	0.0290145	No		2907	catenin (cadherin-associated protein), delta 1 [Source:HGNC Symbol;Acc:2515]
ENSG00000198586	TLK1	ENSMUSG00000041997	Tlk1	0.0081	0.3959	0.0204597	No		2364	tousled-like kinase 1 [Source:HGNC Symbol;Acc:11841]
ENSG00000198625	MDM4	ENSMUSG00000054387	Mdm4	0.0936	0.4727	0.198011	No		1473	Mdm4 p53 binding protein homolog (mouse) [Source:HGNC Symbol;Acc:6974]
ENSG00000198719	DLL1	ENSMUSG00000014773	Dll1	0.0535	0.9234	0.0579381	No		2172	delta-like 1 (Drosophila) [Source:HGNC Symbol;Acc:2908]
ENSG00000198752	CDC42BPB	ENSMUSG00000021279	Cdc42bpb	0.0403	0.7723	0.0521818	No		5136	CDC42 binding protein kinase beta (DMPK-like) [Source:HGNC Symbol;Acc:1738]
ENSG00000198797	BRINP2	ENSMUSG00000004031	Brinp2	0.0277	0.4282	0.0646894	No		2352	bone morphogenetic protein/retinoic acid inducible neural-specific 2 [Source:HGNC Symbol;Acc:13746]
ENSG00000198815	FOXJ3	ENSMUSG00000032998	Foxj3	0.0268	0.2492	0.107544	Yes	Forkhead	1869	forkhead box J3 [Source:HGNC Symbol;Acc:29178]
ENSG00000198837	DENND4B	ENSMUSG00000042404	Dennd4b	0.0313	0.4351	0.0719375	No		4491	DENN/MADD domain containing 4B [Source:HGNC Symbol;Acc:29044]
ENSG00000198853	RUSC2	ENSMUSG00000035969	Rusc2	0.0675	0.4711	0.143282	No		4551	RUN and SH3 domain containing 2 [Source:HGNC Symbol;Acc:23625]
ENSG00000198879	SFMBT2	ENSMUSG00000061186	Sfmbt2	0.1441	0.7031	0.20495	No		2685	Scm-like with four mbt domains 2 [Source:HGNC Symbol;Acc:20256]
ENSG00000198915	RASGEF1A	ENSMUSG00000030134	Rasgef1a	0.0289	0.6511	0.0443864	No		1470	RasGEF domain family, member 1A [Source:HGNC Symbol;Acc:24246]
ENSG00000198945	L3MBTL3	ENSMUSG00000039089	L3mbtl3	0.0573	0.6085	0.094166	Yes	C2H2-ZF	2343	l(3)mbt-like 3 (Drosophila) [Source:HGNC Symbol;Acc:23035]
ENSG00000198963	RORB	ENSMUSG00000036192	Rorb	0.011	0.3352	0.0328162	Yes	Nuclear receptor	1413	RAR-related orphan receptor B [Source:HGNC Symbol;Acc:10259]
ENSG00000204231	RXRB	ENSMUSG00000039656	Rxrb	0.0156	0.3264	0.0477941	Yes	Nuclear receptor	1614	retinoid X receptor, beta [Source:HGNC Symbol;Acc:10478]
ENSG00000204248	COL11A2	ENSMUSG00000024330	Col11a2	0.0318	0.3741	0.085004	No		5211	collagen, type XI, alpha 2 [Source:HGNC Symbol;Acc:2187]
ENSG00000204842	ATXN2	ENSMUSG00000042605	Atxn2	0.0635	0.3466	0.183208	No		3942	ataxin 2 [Source:HGNC Symbol;Acc:10555]
ENSG00000205213	LGR4	ENSMUSG00000050199	Lgr4	0.0388	0.3496	0.110984	No		2856	leucine-rich repeat containing G protein-coupled receptor 4 [Source:HGNC Symbol;Acc:13299]
ENSG00000205302	SNX2	ENSMUSG00000034484	Snx2	0.0098	0.3472	0.0282258	No		1560	sorting nexin 2 [Source:HGNC Symbol;Acc:11173]
ENSG00000206527	PTPLB	ENSMUSG00000035376	Ptplb	0.0273	0.3583	0.0761931	No		765	protein tyrosine phosphatase-like (proline instead of catalytic arginine), member b [Source:HGNC Symbol;Acc:9640]
ENSG00000213281	NRAS	ENSMUSG00000027852	Nras	0.0024	0.4173	0.00575126	No		570	neuroblastoma RAS viral (v-ras) oncogene homolog [Source:HGNC Symbol;Acc:7989]
ENSG00000213341	CHUK	ENSMUSG00000025199	Chuk	0.023	0.2853	0.0806169	No		2238	conserved helix-loop-helix ubiquitous kinase [Source:HGNC Symbol;Acc:1974]

## Sheet: Table S2
Table S2 List of MRDIS genes
Gene ID	Gene name	Mouse gene ID	Mouse gene name	dN with Mouse	dS with Mouse	dN/dS	Is TF?	TF family	length of CDS(bp)	Gene description
ENSG00000001630	CYP51A1	ENSMUSG00000001467	Cyp51	0.043	0.4479	0.0960036	No		1530	cytochrome P450, family 51, subfamily A, polypeptide 1 [Source:HGNC Symbol;Acc:2649]
ENSG00000002586	CD99						No		558	CD99 molecule [Source:HGNC Symbol;Acc:7082]
ENSG00000002822	MAD1L1	ENSMUSG00000029554	Mad1l1	0.1053	1.7441	0.060375	No		2157	MAD1 mitotic arrest deficient-like 1 (yeast) [Source:HGNC Symbol;Acc:6762]
ENSG00000002933	TMEM176A	ENSMUSG00000023367	Tmem176a	0.3793	0.7697	0.492789	No		708	transmembrane protein 176A [Source:HGNC Symbol;Acc:24930]
ENSG00000003400	CASP10						No		1569	caspase 10, apoptosis-related cysteine peptidase [Source:HGNC Symbol;Acc:1500]
ENSG00000003436	TFPI	ENSMUSG00000027082	Tfpi	0.276	0.7322	0.376946	No		915	tissue factor pathway inhibitor (lipoprotein-associated coagulation inhibitor) [Source:HGNC Symbol;Acc:11760]
ENSG00000004139	SARM1	ENSMUSG00000050132	Sarm1	0.0682	0.9388	0.0726459	No		2073	sterile alpha and TIR motif containing 1 [Source:HGNC Symbol;Acc:17074]
ENSG00000004142	POLDIP2	ENSMUSG00000001100	Poldip2	0.0271	0.4082	0.066389	No		1104	polymerase (DNA-directed), delta interacting protein 2 [Source:HGNC Symbol;Acc:23781]
ENSG00000004455	AK2	ENSMUSG00000028792	Ak2	0.0256	0.5775	0.044329	No		720	adenylate kinase 2 [Source:HGNC Symbol;Acc:362]
ENSG00000004468	CD38	ENSMUSG00000029084	Cd38	0.3081	0.614	0.501792	No		903	CD38 molecule [Source:HGNC Symbol;Acc:1667]
ENSG00000004809	SLC22A16	ENSMUSG00000019834	Slc22a16	0.3639	0.7262	0.501102	No		1734	solute carrier family 22 (organic cation/carnitine transporter), member 16 [Source:HGNC Symbol;Acc:20302]
ENSG00000005075	POLR2J	ENSMUSG00000039771	Polr2j	0	0.9503	0	No		384	polymerase (RNA) II (DNA directed) polypeptide J, 13.3kDa [Source:HGNC Symbol;Acc:9197]
ENSG00000005100	DHX33	ENSMUSG00000040620	Dhx33	0.0336	0.3804	0.0883281	No		2124	DEAH (Asp-Glu-Ala-His) box polypeptide 33 [Source:HGNC Symbol;Acc:16718]
ENSG00000005421	PON1	ENSMUSG00000002588	Pon1	0.1048	0.5167	0.202826	No		1068	paraoxonase 1 [Source:HGNC Symbol;Acc:9204]
ENSG00000005448	WDR54	ENSMUSG00000030032	Wdr54	0.0616	0.5054	0.121884	No		1005	WD repeat domain 54 [Source:HGNC Symbol;Acc:25770]
ENSG00000006015	C19orf60	ENSMUSG00000058833	2810428I15Rik	0.1764	0.7639	0.23092	No		606	chromosome 19 open reading frame 60 [Source:HGNC Symbol;Acc:26098]
ENSG00000006016	CRLF1	ENSMUSG00000007888	Crlf1	0.0238	1.0104	0.023555	No		1269	cytokine receptor-like factor 1 [Source:HGNC Symbol;Acc:2364]
ENSG00000006074	CCL18	ENSMUSG00000000982	Ccl3	0.3105	0.6454	0.481097	No		270	chemokine (C-C motif) ligand 18 (pulmonary and activation-regulated) [Source:HGNC Symbol;Acc:10616]
ENSG00000006075	CCL3	ENSMUSG00000000982	Ccl3	0.161	0.7459	0.215847	No		279	chemokine (C-C motif) ligand 3 [Source:HGNC Symbol;Acc:10627]
ENSG00000006282	SPATA20	ENSMUSG00000020867	Spata20	0.0782	0.842	0.0928741	No		2409	spermatogenesis associated 20 [Source:HGNC Symbol;Acc:26125]
ENSG00000006530	AGK	ENSMUSG00000029916	Agk	0.0419	0.4711	0.0889408	No		1269	acylglycerol kinase [Source:HGNC Symbol;Acc:21869]
ENSG00000006606	CCL26	ENSMUSG00000070464	Ccl26	0.438	0.6363	0.688355	No		285	chemokine (C-C motif) ligand 26 [Source:HGNC Symbol;Acc:10625]
ENSG00000006625	GGCT	ENSMUSG00000002797	Ggct	0.0952	0.579	0.164421	No		567	gamma-glutamylcyclotransferase [Source:HGNC Symbol;Acc:21705]
ENSG00000006638	TBXA2R	ENSMUSG00000034881	Tbxa2r	0.1476	4.778	0.0308916	No		1224	thromboxane A2 receptor [Source:HGNC Symbol;Acc:11608]
ENSG00000006659	LGALS14						No		507	lectin, galactoside-binding, soluble, 14 [Source:HGNC Symbol;Acc:30054]
ENSG00000006715	VPS41	ENSMUSG00000041236	Vps41	0.0122	0.4462	0.027342	No		2565	vacuolar protein sorting 41 homolog (S. cerevisiae) [Source:HGNC Symbol;Acc:12713]
ENSG00000006757	PNPLA4						No		762	patatin-like phospholipase domain containing 4 [Source:HGNC Symbol;Acc:24887]
ENSG00000007080	CCDC124	ENSMUSG00000007721	Ccdc124	0.0423	1.4903	0.0283835	No		672	coiled-coil domain containing 124 [Source:HGNC Symbol;Acc:25171]
ENSG00000007129	CEACAM21	ENSMUSG00000003505	Psg18	0.8775	1.4821	0.592065	No		882	carcinoembryonic antigen-related cell adhesion molecule 21 [Source:HGNC Symbol;Acc:28834]
ENSG00000007306	CEACAM7	ENSMUSG00000054169	Ceacam10	0.7174	1.2059	0.594908	No		798	carcinoembryonic antigen-related cell adhesion molecule 7 [Source:HGNC Symbol;Acc:1819]
ENSG00000007376	RPUSD1	ENSMUSG00000041199	Rpusd1	0.086	1.2167	0.070683	No		939	RNA pseudouridylate synthase domain containing 1 [Source:HGNC Symbol;Acc:14173]
ENSG00000007520	TSR3	ENSMUSG00000015126	Tsr3	0.1287	0.772	0.16671	No		939	TSR3, 20S rRNA accumulation, homolog (S. cerevisiae) [Source:HGNC Symbol;Acc:14175]
ENSG00000007908	SELE	ENSMUSG00000026582	Sele	0.179	0.642	0.278816	No		1833	selectin E [Source:HGNC Symbol;Acc:10718]
ENSG00000008128	CDK11A	ENSMUSG00000029062	Cdk11b	0.0188	0.9608	0.019567	No		2352	cyclin-dependent kinase 11A [Source:HGNC Symbol;Acc:1730]
ENSG00000008130	NADK	ENSMUSG00000029063	Nadk	0.0397	0.9092	0.0436648	No		1776	NAD kinase [Source:HGNC Symbol;Acc:29831]
ENSG00000008311	AASS	ENSMUSG00000029695	Aass	0.0718	0.5686	0.126275	No		2781	aminoadipate-semialdehyde synthase [Source:HGNC Symbol;Acc:17366]
ENSG00000008324	SS18L2	ENSMUSG00000032526	Deb1	0.0724	0.7653	0.0946034	No		234	synovial sarcoma translocation gene on chromosome 18-like 2 [Source:HGNC Symbol;Acc:15593]
ENSG00000008382	MPND	ENSMUSG00000003199	Mpnd	0.0959	1.1534	0.0831455	No		1512	MPN domain containing [Source:HGNC Symbol;Acc:25934]
ENSG00000008394	MGST1	ENSMUSG00000008540	Mgst1	0.0962	1.0273	0.0936435	No		468	microsomal glutathione S-transferase 1 [Source:HGNC Symbol;Acc:7061]
ENSG00000008438	PGLYRP1	ENSMUSG00000030413	Pglyrp1	0.2039	1.1946	0.170685	No		591	peptidoglycan recognition protein 1 [Source:HGNC Symbol;Acc:8904]
ENSG00000008517	IL32						No		705	interleukin 32 [Source:HGNC Symbol;Acc:16830]
ENSG00000010165	METTL13	ENSMUSG00000026694	Mettl13	0.0545	0.4893	0.111384	No		2100	methyltransferase like 13 [Source:HGNC Symbol;Acc:24248]
ENSG00000010539	ZNF200						Yes	C2H2-ZF	1188	zinc finger protein 200 [Source:HGNC Symbol;Acc:12993]
ENSG00000010610	CD4	ENSMUSG00000023274	Cd4	0.3773	0.7627	0.49469	No		1377	CD4 molecule [Source:HGNC Symbol;Acc:1678]
ENSG00000010626	LRRC23	ENSMUSG00000030125	Lrrc23	0.1411	0.7819	0.180458	No		1032	leucine rich repeat containing 23 [Source:HGNC Symbol;Acc:19138]
ENSG00000010704	HFE	ENSMUSG00000006611	Hfe	0.1927	0.8223	0.234343	No		1047	hemochromatosis [Source:HGNC Symbol;Acc:4886]
ENSG00000011376	LARS2	ENSMUSG00000035202	Lars2	0.0727	0.539	0.134879	No		2712	leucyl-tRNA synthetase 2, mitochondrial [Source:HGNC Symbol;Acc:17095]
ENSG00000011590	ZBTB32	ENSMUSG00000006310	Zbtb32	0.2478	0.5807	0.426726	Yes	C2H2-ZF	1464	zinc finger and BTB domain containing 32 [Source:HGNC Symbol;Acc:16763]
ENSG00000011638	TMEM159	ENSMUSG00000030917	Tmem159	0.1951	0.5736	0.340132	No		558	transmembrane protein 159 [Source:HGNC Symbol;Acc:30136]
ENSG00000012817	KDM5D	ENSMUSG00000056673	Kdm5d	0.1102	0.694	0.15879	No		4713	lysine (K)-specific demethylase 5D [Source:HGNC Symbol;Acc:11115]
ENSG00000013288	MAN2B2	ENSMUSG00000029119	Man2b2	0.1395	0.924	0.150974	No		3030	mannosidase, alpha, class 2B, member 2 [Source:HGNC Symbol;Acc:29623]
ENSG00000013583	HEBP1	ENSMUSG00000042770	Hebp1	0.0715	0.7116	0.100478	No		570	heme binding protein 1 [Source:HGNC Symbol;Acc:17176]
ENSG00000013810	TACC3	ENSMUSG00000037313	Tacc3	0.5094	1.6002	0.318335	No		2517	transforming, acidic coiled-coil containing protein 3 [Source:HGNC Symbol;Acc:11524]
ENSG00000016602	CLCA4	ENSMUSG00000074195	AI747448	0.1893	0.71	0.26662	No		2760	chloride channel accessory 4 [Source:HGNC Symbol;Acc:2018]
ENSG00000018699	TTC27	ENSMUSG00000024078	Ttc27	0.0909	0.5002	0.181727	No		2532	tetratricopeptide repeat domain 27 [Source:HGNC Symbol;Acc:25986]
ENSG00000021461	CYP3A43	ENSMUSG00000054417	Cyp3a44	0.2536	0.7712	0.328838	No		1515	cytochrome P450, family 3, subfamily A, polypeptide 43 [Source:HGNC Symbol;Acc:17450]
ENSG00000022976	ZNF839	ENSMUSG00000021271	Zfp839	0.3918	0.638	0.614107	No		2784	zinc finger protein 839 [Source:HGNC Symbol;Acc:20345]
ENSG00000023041	ZDHHC6	ENSMUSG00000024982	Zdhhc6	0.0361	0.4456	0.0810144	No		1242	zinc finger, DHHC-type containing 6 [Source:HGNC Symbol;Acc:19160]
ENSG00000023572	GLRX2	ENSMUSG00000018196	Glrx2	0.2411	1.1464	0.210311	No		498	glutaredoxin 2 [Source:HGNC Symbol;Acc:16065]
ENSG00000023697	DERA	ENSMUSG00000030225	Dera	0.0398	0.648	0.0614198	No		957	deoxyribose-phosphate aldolase (putative) [Source:HGNC Symbol;Acc:24269]
ENSG00000023839	ABCC2	ENSMUSG00000025194	Abcc2	0.1347	0.5548	0.24279	No		4638	ATP-binding cassette, sub-family C (CFTR/MRP), member 2 [Source:HGNC Symbol;Acc:53]
ENSG00000025708	TYMP	ENSMUSG00000022615	Tymp	0.1136	1.095	0.103744	No		1464	thymidine phosphorylase [Source:HGNC Symbol;Acc:3148]
ENSG00000026297	RNASET2	ENSMUSG00000094724	Rnaset2b	0.2396	0.8666	0.276483	No		771	ribonuclease T2 [Source:HGNC Symbol;Acc:21686]
ENSG00000026950	BTN3A1	ENSMUSG00000058762	Btnl6	0.6447	2.3328	0.276363	No		1542	butyrophilin, subfamily 3, member A1 [Source:HGNC Symbol;Acc:1138]
ENSG00000027001	MIPEP	ENSMUSG00000021993	Mipep	0.0892	0.6752	0.132109	No		2142	mitochondrial intermediate peptidase [Source:HGNC Symbol;Acc:7104]
ENSG00000027847	B4GALT7	ENSMUSG00000021504	B4galt7	0.0373	0.6801	0.0548449	No		984	xylosylprotein beta 1,4-galactosyltransferase, polypeptide 7 [Source:HGNC Symbol;Acc:930]
ENSG00000031691	CENPQ	ENSMUSG00000023919	Cenpq	0.2326	0.5955	0.390596	No		807	centromere protein Q [Source:HGNC Symbol;Acc:21347]
ENSG00000032742	IFT88	ENSMUSG00000040040	Ift88	0.052	0.5407	0.0961716	No		2502	intraflagellar transport 88 homolog (Chlamydomonas) [Source:HGNC Symbol;Acc:20606]
ENSG00000033011	ALG1	ENSMUSG00000039427	Alg1	0.1272	0.6018	0.211366	No		1395	ALG1, chitobiosyldiphosphodolichol beta-mannosyltransferase [Source:HGNC Symbol;Acc:18294]
ENSG00000034239	EFCAB1	ENSMUSG00000068617	Efcab1	0.0445	0.4157	0.107048	No		636	EF-hand calcium binding domain 1 [Source:HGNC Symbol;Acc:25678]
ENSG00000034510	TMSB10	ENSMUSG00000050347	Gm9844	0	0.4533	0	No		135	thymosin beta 10 [Source:HGNC Symbol;Acc:11879]
ENSG00000034533	ASTE1	ENSMUSG00000032567	Aste1	0.1349	0.3696	0.364989	No		2115	asteroid homolog 1 (Drosophila) [Source:HGNC Symbol;Acc:25021]
ENSG00000035141	FAM136A	ENSMUSG00000057497	Fam136a	0.0436	0.5323	0.0819087	No		738	family with sequence similarity 136, member A [Source:HGNC Symbol;Acc:25911]
ENSG00000036054	TBC1D23	ENSMUSG00000022749	Tbc1d23	0.0283	0.5091	0.0555883	No		2100	TBC1 domain family, member 23 [Source:HGNC Symbol;Acc:25622]
ENSG00000040275	SPDL1	ENSMUSG00000069910	Spdl1	0.1701	0.8667	0.196262	No		1818	spindle apparatus coiled-coil protein 1 [Source:HGNC Symbol;Acc:26010]
ENSG00000041880	PARP3	ENSMUSG00000023249	Parp3	0.1126	0.8698	0.129455	No		1623	poly (ADP-ribose) polymerase family, member 3 [Source:HGNC Symbol;Acc:273]
ENSG00000042304	C2orf83						No		453	chromosome 2 open reading frame 83 [Source:HGNC Symbol;Acc:25344]
ENSG00000042445	RETSAT	ENSMUSG00000056666	Retsat	0.1164	0.5513	0.211137	No		1833	retinol saturase (all-trans-retinol 13,14-reductase) [Source:HGNC Symbol;Acc:25991]
ENSG00000047578	KIAA0556	ENSMUSG00000032743	D430042O09Rik	0.1646	0.6784	0.24263	No		4857	KIAA0556 [Source:HGNC Symbol;Acc:29068]
ENSG00000047579	DTNBP1	ENSMUSG00000057531	Dtnbp1	0.118	0.4917	0.239984	No		1059	dystrobrevin binding protein 1 [Source:HGNC Symbol;Acc:17328]
ENSG00000047621	C12orf4	ENSMUSG00000030347	D6Wsu163e	0.0314	0.6564	0.0478367	No		1659	chromosome 12 open reading frame 4 [Source:HGNC Symbol;Acc:1184]
ENSG00000048140	TSPAN17	ENSMUSG00000025875	Tspan17	0.0163	0.5311	0.030691	No		999	tetraspanin 17 [Source:HGNC Symbol;Acc:13594]
ENSG00000048162	NOP16	ENSMUSG00000025869	Nop16	0.2175	1.0557	0.206024	No		711	NOP16 nucleolar protein [Source:HGNC Symbol;Acc:26934]
ENSG00000048462	TNFRSF17	ENSMUSG00000022496	Tnfrsf17	0.2108	0.675	0.312296	No		555	tumor necrosis factor receptor superfamily, member 17 [Source:HGNC Symbol;Acc:11913]
ENSG00000048471	SNX29	ENSMUSG00000071669	Snx29	0.1224	0.6703	0.182605	No		2442	sorting nexin 29 [Source:HGNC Symbol;Acc:30542]
ENSG00000048544	MRPS10	ENSMUSG00000034729	Mrps10	0.1168	0.7252	0.161059	No		606	mitochondrial ribosomal protein S10 [Source:HGNC Symbol;Acc:14502]
ENSG00000049089	COL9A2	ENSMUSG00000028626	Col9a2	0.0571	0.3816	0.149633	No		2070	collagen, type IX, alpha 2 [Source:HGNC Symbol;Acc:2218]
ENSG00000049239	H6PD	ENSMUSG00000028980	H6pd	0.088	0.8388	0.104912	No		2409	hexose-6-phosphate dehydrogenase (glucose 1-dehydrogenase) [Source:HGNC Symbol;Acc:4795]
ENSG00000049247	UTS2	ENSMUSG00000028963	Uts2	0.4888	1.18	0.414237	No		420	urotensin 2 [Source:HGNC Symbol;Acc:12636]
ENSG00000049283	EPN3	ENSMUSG00000010080	Epn3	0.0624	0.6194	0.100743	No		1983	epsin 3 [Source:HGNC Symbol;Acc:18235]
ENSG00000049540	ELN	ENSMUSG00000029675	Eln	0.2269	0.7614	0.298004	No		2379	elastin [Source:HGNC Symbol;Acc:3327]
ENSG00000049541	RFC2	ENSMUSG00000023104	Rfc2	0.0425	0.9493	0.0447698	No		1065	replication factor C (activator 1) 2, 40kDa [Source:HGNC Symbol;Acc:9970]
ENSG00000049769	PPP1R3F	ENSMUSG00000039556	Ppp1r3f	0.0973	0.3818	0.254845	No		2400	protein phosphatase 1, regulatory subunit 3F [Source:HGNC Symbol;Acc:14944]
ENSG00000051341	POLQ	ENSMUSG00000034206	Polq	0.1587	0.5257	0.301883	No		7773	polymerase (DNA directed), theta [Source:HGNC Symbol;Acc:9186]
ENSG00000051825	MPHOSPH9	ENSMUSG00000038126	Mphosph9	0.145	0.6643	0.218275	No		3552	M-phase phosphoprotein 9 [Source:HGNC Symbol;Acc:7215]
ENSG00000053371	AKR7A2						No		1080	aldo-keto reductase family 7, member A2 (aflatoxin aldehyde reductase) [Source:HGNC Symbol;Acc:389]
ENSG00000053438	NNAT	ENSMUSG00000067786	Nnat	0.0056	0.1319	0.0424564	No		246	neuronatin [Source:HGNC Symbol;Acc:7860]
ENSG00000053501	USE1	ENSMUSG00000002395	Use1	0.0678	1.5836	0.0428138	No		780	unconventional SNARE in the ER 1 homolog (S. cerevisiae) [Source:HGNC Symbol;Acc:30882]
ENSG00000054148	PHPT1	ENSMUSG00000036504	Phpt1	0.1021	0.8517	0.119878	No		378	phosphohistidine phosphatase 1 [Source:HGNC Symbol;Acc:30033]
ENSG00000054179	ENTPD2	ENSMUSG00000015085	Entpd2	0.0901	0.7211	0.124948	No		1488	ectonucleoside triphosphate diphosphohydrolase 2 [Source:HGNC Symbol;Acc:3364]
ENSG00000054282	SDCCAG8	ENSMUSG00000026504	Sdccag8	0.1315	0.6224	0.211279	No		2142	serologically defined colon cancer antigen 8 [Source:HGNC Symbol;Acc:10671]
ENSG00000057468	MSH4	ENSMUSG00000005493	Msh4	0.0719	0.7162	0.100391	No		2811	mutS homolog 4 [Source:HGNC Symbol;Acc:7327]
ENSG00000058085	LAMC2	ENSMUSG00000026479	Lamc2	0.0857	0.4701	0.182302	No		3582	laminin, gamma 2 [Source:HGNC Symbol;Acc:6493]
ENSG00000059145	UNKL	ENSMUSG00000092097	Gm5819	0.1065	1.0527	0.101168	No		2271	unkempt family zinc finger-like [Source:HGNC Symbol;Acc:14184]
ENSG00000059588	TARBP1	ENSMUSG00000090290	Gm17296	0.1657	0.8284	0.200024	No		4866	TAR (HIV-1) RNA binding protein 1 [Source:HGNC Symbol;Acc:11568]
ENSG00000059691	PET112	ENSMUSG00000028085	Pet112	0.0779	0.4322	0.180241	No		1674	PET112 homolog (yeast) [Source:HGNC Symbol;Acc:8849]
ENSG00000059769	DNAJC25	ENSMUSG00000070972	Dnajc25	0.0399	0.5284	0.075511	No		1083	DnaJ (Hsp40) homolog, subfamily C , member 25 [Source:HGNC Symbol;Acc:34187]
ENSG00000060642	PIGV	ENSMUSG00000043257	Pigv	0.128	0.4652	0.27515	No		1482	phosphatidylinositol glycan anchor biosynthesis, class V [Source:HGNC Symbol;Acc:26031]
ENSG00000060762	MPC1	ENSMUSG00000023861	Mpc1	0.0261	0.4106	0.0635655	No		330	mitochondrial pyruvate carrier 1 [Source:HGNC Symbol;Acc:21606]
ENSG00000060971	ACAA1	ENSMUSG00000010651	Acaa1b	0.0769	0.4984	0.154294	No		1275	acetyl-CoA acyltransferase 1 [Source:HGNC Symbol;Acc:82]
ENSG00000061794	MRPS35	ENSMUSG00000040112	Mrps35	0.1525	0.9972	0.152928	No		972	mitochondrial ribosomal protein S35 [Source:HGNC Symbol;Acc:16635]
ENSG00000062582	MRPS24	ENSMUSG00000020477	Mrps24	0.0902	0.5895	0.153011	No		504	mitochondrial ribosomal protein S24 [Source:HGNC Symbol;Acc:14510]
ENSG00000063127	SLC6A16	ENSMUSG00000094152	Slc6a16	0.4522	0.6473	0.698594	No		2211	solute carrier family 6, member 16 [Source:HGNC Symbol;Acc:13622]
ENSG00000063241	ISOC2	ENSMUSG00000052605	Isoc2b	0.1537	1.2435	0.123603	No		666	isochorismatase domain containing 2 [Source:HGNC Symbol;Acc:26278]
ENSG00000063438	AHRR	ENSMUSG00000021575	Ahrr	0.2537	0.9899	0.256289	Yes	bHLH	2160	aryl-hydrocarbon receptor repressor [Source:HGNC Symbol;Acc:346]
ENSG00000063587	ZNF275	ENSMUSG00000031365	Zfp275	0.0842	0.7167	0.117483	Yes	C2H2-ZF	1380	zinc finger protein 275 [Source:HGNC Symbol;Acc:13069]
ENSG00000064115	TM7SF3	ENSMUSG00000040234	Tm7sf3	0.1361	0.6948	0.195884	No		1713	transmembrane 7 superfamily member 3 [Source:HGNC Symbol;Acc:23049]
ENSG00000064201	TSPAN32	ENSMUSG00000000244	Tspan32	0.2389	0.7238	0.330064	No		963	tetraspanin 32 [Source:HGNC Symbol;Acc:13410]
ENSG00000064218	DMRT3	ENSMUSG00000042372	Dmrt3	0.041	0.9392	0.0436542	Yes	DM	1419	doublesex and mab-3 related transcription factor 3 [Source:HGNC Symbol;Acc:13909]
ENSG00000064489	MEF2BNB-MEF2B						Yes	MADS_box	1149	MEF2BNB-MEF2B readthrough [Source:HGNC Symbol;Acc:39979]
ENSG00000064886	CHI3L2						No		1173	chitinase 3-like 2 [Source:HGNC Symbol;Acc:1933]
ENSG00000065057	NTHL1	ENSMUSG00000041429	Nthl1	0.1123	0.8841	0.127022	No		939	nth endonuclease III-like 1 (E. coli) [Source:HGNC Symbol;Acc:8028]
ENSG00000065154	OAT	ENSMUSG00000030934	Oat	0.0479	0.6969	0.068733	No		1320	ornithine aminotransferase [Source:HGNC Symbol;Acc:8091]
ENSG00000065371	ROPN1	ENSMUSG00000022832	Ropn1	0.0886	0.4324	0.204903	No		639	rhophilin associated tail protein 1 [Source:HGNC Symbol;Acc:17692]
ENSG00000065485	PDIA5	ENSMUSG00000022844	Pdia5	0.0472	0.4885	0.0966223	No		1560	protein disulfide isomerase family A, member 5 [Source:HGNC Symbol;Acc:24811]
ENSG00000065518	NDUFB4	ENSMUSG00000022820	Ndufb4	0.1753	0.5722	0.306361	No		390	NADH dehydrogenase (ubiquinone) 1 beta subcomplex, 4, 15kDa [Source:HGNC Symbol;Acc:7699]
ENSG00000065615	CYB5R4	ENSMUSG00000032872	Cyb5r4	0.1053	0.4492	0.234417	No		1566	cytochrome b5 reductase 4 [Source:HGNC Symbol;Acc:20147]
ENSG00000065621	GSTO2	ENSMUSG00000025069	Gsto2	0.0964	0.5004	0.192646	No		732	glutathione S-transferase omega 2 [Source:HGNC Symbol;Acc:23064]
ENSG00000066294	CD84	ENSMUSG00000038147	Cd84	0.2796	0.4222	0.662245	No		1038	CD84 molecule [Source:HGNC Symbol;Acc:1704]
ENSG00000066379	ZNRD1	ENSMUSG00000036315	Znrd1	0.1119	0.7131	0.15692	No		381	zinc ribbon domain containing 1 [Source:HGNC Symbol;Acc:13182]
ENSG00000066654	THUMPD1	ENSMUSG00000030942	Thumpd1	0.0832	0.4644	0.179156	No		1320	THUMP domain containing 1 [Source:HGNC Symbol;Acc:23807]
ENSG00000066813	ACSM2B	ENSMUSG00000030945	Acsm2	0.1496	0.5357	0.279261	No		1734	acyl-CoA synthetase medium-chain family member 2B [Source:HGNC Symbol;Acc:30931]
ENSG00000067064	IDI1	ENSMUSG00000058258	Idi1	0.1488	0.9026	0.164857	No		855	isopentenyl-diphosphate delta isomerase 1 [Source:HGNC Symbol;Acc:5387]
ENSG00000067365	METTL22	ENSMUSG00000039345	Mettl22	0.1281	0.5858	0.218675	No		1215	methyltransferase like 22 [Source:HGNC Symbol;Acc:28368]
ENSG00000067445	TRO	ENSMUSG00000025272	Tro	0.1589	0.4529	0.35085	No		4296	trophinin [Source:HGNC Symbol;Acc:12326]
ENSG00000067646	ZFY	ENSMUSG00000000103	Zfy2	0.169	0.6397	0.264186	Yes	C2H2-ZF	2406	zinc finger protein, Y-linked [Source:HGNC Symbol;Acc:12870]
ENSG00000067704	IARS2	ENSMUSG00000026618	Iars2	0.0922	0.7425	0.124175	No		3039	isoleucyl-tRNA synthetase 2, mitochondrial [Source:HGNC Symbol;Acc:29685]
ENSG00000068489	PRR11	ENSMUSG00000020493	Prr11	0.1631	0.4564	0.357362	No		1083	proline rich 11 [Source:HGNC Symbol;Acc:25619]
ENSG00000068784	SRBD1	ENSMUSG00000024135	Srbd1	0.0981	0.5708	0.171864	No		2988	S1 RNA binding domain 1 [Source:HGNC Symbol;Acc:25521]
ENSG00000068885	IFT80	ENSMUSG00000027778	Ift80	0.0279	0.5728	0.0487081	No		2334	intraflagellar transport 80 homolog (Chlamydomonas) [Source:HGNC Symbol;Acc:29262]
ENSG00000068985	PAGE1						No		441	P antigen family, member 1 (prostate associated) [Source:HGNC Symbol;Acc:4107]
ENSG00000069482	GAL	ENSMUSG00000024907	Gal	0.175	1.0554	0.165814	No		372	galanin/GMAP prepropeptide [Source:HGNC Symbol;Acc:4114]
ENSG00000069943	PIGB	ENSMUSG00000079469	Pigb	0.1401	0.7926	0.17676	No		1665	phosphatidylinositol glycan anchor biosynthesis, class B [Source:HGNC Symbol;Acc:8959]
ENSG00000069998	CECR5	ENSMUSG00000058979	Cecr5	0.1524	0.641	0.237754	No		1272	cat eye syndrome chromosome region, candidate 5 [Source:HGNC Symbol;Acc:1843]
ENSG00000070019	GUCY2C	ENSMUSG00000042638	Gucy2c	0.1085	0.73	0.14863	No		3222	guanylate cyclase 2C (heat stable enterotoxin receptor) [Source:HGNC Symbol;Acc:4688]
ENSG00000070031	SCT	ENSMUSG00000038580	Sct	0.2581	0.8896	0.29013	No		366	secretin [Source:HGNC Symbol;Acc:10607]
ENSG00000070413	DGCR2	ENSMUSG00000003166	Dgcr2	0.0324	0.5681	0.0570322	No		1653	DiGeorge syndrome critical region gene 2 [Source:HGNC Symbol;Acc:2845]
ENSG00000070731	ST6GALNAC2	ENSMUSG00000057286	St6galnac2	0.1548	0.6665	0.232258	No		1125	ST6 (alpha-N-acetyl-neuraminyl-2,3-beta-galactosyl-1,3)-N-acetylgalactosaminide alpha-2,6-sialyltransferase 2 [Source:HGNC Symbol;Acc:10867]
ENSG00000070915	SLC12A3	ENSMUSG00000031766	Slc12a3	0.0419	0.7922	0.0528907	No		3093	solute carrier family 12 (sodium/chloride transporter), member 3 [Source:HGNC Symbol;Acc:10912]
ENSG00000071203	MS4A12						No		804	membrane-spanning 4-domains, subfamily A, member 12 [Source:HGNC Symbol;Acc:13370]
ENSG00000071677	PRLH	ENSMUSG00000090550	Prlh	0.1814	0.5774	0.314167	No		264	prolactin releasing hormone [Source:HGNC Symbol;Acc:17945]
ENSG00000071994	PDCD2	ENSMUSG00000014771	Pdcd2	0.0893	0.5822	0.153384	No		1035	programmed cell death 2 [Source:HGNC Symbol;Acc:8762]
ENSG00000072080	SPP2	ENSMUSG00000026295	Spp2	0.1986	0.733	0.270941	No		636	secreted phosphoprotein 2, 24kDa [Source:HGNC Symbol;Acc:11256]
ENSG00000072135	PTPN18	ENSMUSG00000026126	Ptpn18	0.1359	0.658	0.206535	No		1383	protein tyrosine phosphatase, non-receptor type 18 (brain-derived) [Source:HGNC Symbol;Acc:9649]
ENSG00000072694	FCGR2B	ENSMUSG00000026656	Fcgr2b	0.3114	0.5944	0.52389	No		933	Fc fragment of IgG, low affinity IIb, receptor (CD32) [Source:HGNC Symbol;Acc:3618]
ENSG00000072778	ACADVL	ENSMUSG00000018574	Acadvl	0.102	0.5566	0.183255	No		2037	acyl-CoA dehydrogenase, very long chain [Source:HGNC Symbol;Acc:92]
ENSG00000073150	PANX2	ENSMUSG00000058441	Panx2	0.0327	1.1208	0.0291756	No		2034	pannexin 2 [Source:HGNC Symbol;Acc:8600]
ENSG00000073169	SELO	ENSMUSG00000035757	Selo				No		2010	Selenoprotein O [Source:UniProtKB/Swiss-Prot;Acc:Q9BVL4]
ENSG00000073605	GSDMB						No		1251	gasdermin B [Source:HGNC Symbol;Acc:23690]
ENSG00000074660	SCARF1	ENSMUSG00000038188	Scarf1	0.173	0.7416	0.233279	No		2493	scavenger receptor class F, member 1 [Source:HGNC Symbol;Acc:16820]
ENSG00000074842	C19orf10	ENSMUSG00000019579	D17Wsu104e	0.07	0.7324	0.0955762	No		570	chromosome 19 open reading frame 10 [Source:HGNC Symbol;Acc:16948]
ENSG00000075218	GTSE1	ENSMUSG00000022385	Gtse1	0.3175	0.7441	0.42669	No		2220	G-2 and S-phase expressed 1 [Source:HGNC Symbol;Acc:13698]
ENSG00000075234	TTC38	ENSMUSG00000035944	Ttc38	0.0667	0.7575	0.0880528	No		1410	tetratricopeptide repeat domain 38 [Source:HGNC Symbol;Acc:26082]
ENSG00000075336	TIMM21	ENSMUSG00000024645	Timm21	0.1854	0.4881	0.37984	No		747	translocase of inner mitochondrial membrane 21 homolog (yeast) [Source:HGNC Symbol;Acc:25010]
ENSG00000075407	ZNF37A						Yes	C2H2-ZF	1686	zinc finger protein 37A [Source:HGNC Symbol;Acc:13102]
ENSG00000075673	ATP12A	ENSMUSG00000022229	Atp12a	0.0721	0.5805	0.124203	No		3138	ATPase, H+/K+ transporting, nongastric, alpha polypeptide [Source:HGNC Symbol;Acc:13816]
ENSG00000076650	GPATCH1	ENSMUSG00000063808	Gpatch1	0.085	0.6322	0.134451	No		2796	G patch domain containing 1 [Source:HGNC Symbol;Acc:24658]
ENSG00000076662	ICAM3	ENSMUSG00000020712	Tcam1	0.7664	15.8123	0.0484686	No		1644	intercellular adhesion molecule 3 [Source:HGNC Symbol;Acc:5346]
ENSG00000077984	CST7	ENSMUSG00000068129	Cst7	0.1885	0.6198	0.30413	No		504	cystatin F (leukocystatin) [Source:HGNC Symbol;Acc:2479]
ENSG00000078487	ZCWPW1	ENSMUSG00000037108	Zcwpw1	0.2687	0.548	0.490328	No		1947	zinc finger, CW type with PWWP domain 1 [Source:HGNC Symbol;Acc:23486]
ENSG00000078808	SDF4	ENSMUSG00000029076	Sdf4	0.0757	1.7866	0.042371	No		1089	stromal cell derived factor 4 [Source:HGNC Symbol;Acc:24188]
ENSG00000079101	CLUL1						No		1557	clusterin-like 1 (retinal) [Source:HGNC Symbol;Acc:2096]
ENSG00000079263	SP140	ENSMUSG00000079190	AC133103.1	0.8415	1.4495	0.580545	Yes	SAND	2604	SP140 nuclear body protein [Source:HGNC Symbol;Acc:17133]
ENSG00000079557	AFM	ENSMUSG00000029369	Afm	0.2058	0.6023	0.34169	No		1800	afamin [Source:HGNC Symbol;Acc:316]
ENSG00000080608	KIAA0020	ENSMUSG00000041360	D19Bwg1357e	0.0544	0.5775	0.0941991	No		1947	KIAA0020 [Source:HGNC Symbol;Acc:29676]
ENSG00000080910	CFHR2						No		813	complement factor H-related 2 [Source:HGNC Symbol;Acc:4890]
ENSG00000081041	CXCL2	ENSMUSG00000029380	Cxcl1	0.2053	0.7556	0.271705	No		324	chemokine (C-X-C motif) ligand 2 [Source:HGNC Symbol;Acc:4603]
ENSG00000081051	AFP	ENSMUSG00000054932	Afp	0.229	0.6503	0.352145	No		1869	alpha-fetoprotein [Source:HGNC Symbol;Acc:317]
ENSG00000081052	COL4A4	ENSMUSG00000067158	Col4a4	0.1549	0.4714	0.328596	No		5073	collagen, type IV, alpha 4 [Source:HGNC Symbol;Acc:2206]
ENSG00000081148	IMPG2	ENSMUSG00000035270	Impg2	0.1752	0.3698	0.47377	No		3726	interphotoreceptor matrix proteoglycan 2 [Source:HGNC Symbol;Acc:18362]
ENSG00000081386	ZNF510	ENSMUSG00000056824	Zfp663	0.7073	1.4835	0.476778	Yes	C2H2-ZF	2052	zinc finger protein 510 [Source:HGNC Symbol;Acc:29161]
ENSG00000081721	DUSP12	ENSMUSG00000026659	Dusp12	0.0961	0.6336	0.151673	No		1023	dual specificity phosphatase 12 [Source:HGNC Symbol;Acc:3067]
ENSG00000081760	AACS	ENSMUSG00000029482	Aacs	0.0505	1.0374	0.0486794	No		2019	acetoacetyl-CoA synthetase [Source:HGNC Symbol;Acc:21298]
ENSG00000082438	COBLL1	ENSMUSG00000034903	Cobll1	0.2393	0.6772	0.353367	No		3702	cordon-bleu WH2 repeat protein-like 1 [Source:HGNC Symbol;Acc:23571]
ENSG00000082515	MRPL22	ENSMUSG00000020514	Mrpl22	0.054	0.5438	0.0993012	No		699	mitochondrial ribosomal protein L22 [Source:HGNC Symbol;Acc:14480]
ENSG00000082929	C4orf6						No		282	chromosome 4 open reading frame 6 [Source:HGNC Symbol;Acc:13716]
ENSG00000083544	TDRD3	ENSMUSG00000022019	Tdrd3	0.0822	0.5261	0.156244	No		2235	tudor domain containing 3 [Source:HGNC Symbol;Acc:20612]
ENSG00000083807	SLC27A5	ENSMUSG00000030382	Slc27a5	0.1947	0.7613	0.255747	No		2073	solute carrier family 27 (fatty acid transporter), member 5 [Source:HGNC Symbol;Acc:10999]
ENSG00000083812	ZNF324	ENSMUSG00000004500	Zfp324	0.2484	1.3897	0.178744	Yes	C2H2-ZF	1662	zinc finger protein 324 [Source:HGNC Symbol;Acc:14096]
ENSG00000083814	ZNF671						Yes	C2H2-ZF	1605	zinc finger protein 671 [Source:HGNC Symbol;Acc:26279]
ENSG00000083828	ZNF586						Yes	C2H2-ZF	1209	zinc finger protein 586 [Source:HGNC Symbol;Acc:25949]
ENSG00000083838	ZNF446	ENSMUSG00000033961	Zfp446	0.2665	0.8213	0.324486	Yes	C2H2-ZF	1353	zinc finger protein 446 [Source:HGNC Symbol;Acc:21036]
ENSG00000083844	ZNF264						Yes	C2H2-ZF	1884	zinc finger protein 264 [Source:HGNC Symbol;Acc:13057]
ENSG00000084073	ZMPSTE24	ENSMUSG00000043207	Zmpste24	0.0341	0.3763	0.0906192	No		1428	zinc metallopeptidase STE24 [Source:HGNC Symbol;Acc:12877]
ENSG00000084092	NOA1	ENSMUSG00000036285	Noa1	0.1653	0.5144	0.321345	No		2097	nitric oxide associated 1 [Source:HGNC Symbol;Acc:28473]
ENSG00000084636	COL16A1	ENSMUSG00000040690	Col16a1	0.0598	0.3996	0.14965	No		4815	collagen, type XVI, alpha 1 [Source:HGNC Symbol;Acc:2193]
ENSG00000084674	APOB	ENSMUSG00000020609	Apob	0.1881	0.5216	0.360621	No		13692	apolipoprotein B [Source:HGNC Symbol;Acc:603]
ENSG00000084734	GCKR	ENSMUSG00000059434	Gckr	0.0681	0.5201	0.130936	No		1878	glucokinase (hexokinase 4) regulator [Source:HGNC Symbol;Acc:4196]
ENSG00000085063	CD59	ENSMUSG00000068686	Cd59b	0.5491	0.9324	0.58891	No		393	CD59 molecule, complement regulatory protein [Source:HGNC Symbol;Acc:1689]
ENSG00000085231	TAF9	ENSMUSG00000052293	Taf9	0.0247	0.4199	0.0588235	No		795	TAF9 RNA polymerase II, TATA box binding protein (TBP)-associated factor, 32kDa [Source:HGNC Symbol;Acc:11542]
ENSG00000085265	FCN1	ENSMUSG00000026835	Fcnb	0.1639	0.8539	0.191943	No		981	ficolin (collagen/fibrinogen domain containing) 1 [Source:HGNC Symbol;Acc:3623]
ENSG00000085465	OVGP1	ENSMUSG00000074340	Ovgp1	0.245	0.5181	0.472882	No		2037	oviductal glycoprotein 1, 120kDa [Source:HGNC Symbol;Acc:8524]
ENSG00000085514	PILRA	ENSMUSG00000066684	Pilrb1	0.5553	1.0304	0.538917	No		912	paired immunoglobin-like type 2 receptor alpha [Source:HGNC Symbol;Acc:20396]
ENSG00000085644	ZNF213	ENSMUSG00000071256	Zfp213	0.1363	0.7887	0.172816	Yes	C2H2-ZF	1380	zinc finger protein 213 [Source:HGNC Symbol;Acc:13005]
ENSG00000085982	USP40	ENSMUSG00000005501	Usp40	0.1231	0.4244	0.290057	No		3744	ubiquitin specific peptidase 40 [Source:HGNC Symbol;Acc:20069]
ENSG00000086504	MRPL28	ENSMUSG00000024181	Mrpl28	0.0823	1.1907	0.069119	No		771	mitochondrial ribosomal protein L28 [Source:HGNC Symbol;Acc:14484]
ENSG00000086506	HBQ1	ENSMUSG00000020295	Hbq1a	0.2255	2.5165	0.0896086	No		429	hemoglobin, theta 1 [Source:HGNC Symbol;Acc:4833]
ENSG00000086548	CEACAM6	ENSMUSG00000066760	Psg16	0.7486	1.1245	0.665718	No		1035	carcinoembryonic antigen-related cell adhesion molecule 6 (non-specific cross reacting antigen) [Source:HGNC Symbol;Acc:1818]
ENSG00000086730	LAT2	ENSMUSG00000040751	Lat2	0.2637	0.8575	0.307522	No		732	linker for activation of T cells family, member 2 [Source:HGNC Symbol;Acc:12749]
ENSG00000086848	ALG9	ENSMUSG00000032059	Alg9	0.0232	0.4899	0.0473566	No		1344	ALG9, alpha-1,2-mannosyltransferase [Source:HGNC Symbol;Acc:15672]
ENSG00000087111	PIGS	ENSMUSG00000041958	Pigs	0.0407	0.5927	0.0686688	No		1668	phosphatidylinositol glycan anchor biosynthesis, class S [Source:HGNC Symbol;Acc:14937]
ENSG00000087237	CETP						No		1482	cholesteryl ester transfer protein, plasma [Source:HGNC Symbol;Acc:1869]
ENSG00000087338	GMCL1	ENSMUSG00000001157	Gmcl1	0.0454	0.531	0.0854991	No		1548	germ cell-less, spermatogenesis associated 1 [Source:HGNC Symbol;Acc:23843]
ENSG00000087842	PIR	ENSMUSG00000031379	Pir	0.0228	0.4322	0.0527534	No		873	pirin (iron-binding nuclear protein) [Source:HGNC Symbol;Acc:30048]
ENSG00000088053	GP6	ENSMUSG00000078810	Gp6	0.3293	1.1513	0.286024	No		1863	glycoprotein VI (platelet) [Source:HGNC Symbol;Acc:14388]
ENSG00000088356	PDRG1	ENSMUSG00000027472	Pdrg1	0.0433	0.4739	0.0913695	No		402	p53 and DNA-damage regulated 1 [Source:HGNC Symbol;Acc:16119]
ENSG00000088451	TGDS	ENSMUSG00000022130	Tgds	0.0464	0.5809	0.0798761	No		1053	TDP-glucose 4,6-dehydratase [Source:HGNC Symbol;Acc:20324]
ENSG00000088727	KIF9	ENSMUSG00000032489	Kif9	0.068	0.543	0.12523	No		2373	kinesin family member 9 [Source:HGNC Symbol;Acc:16666]
ENSG00000088782	DEFB127						No		300	defensin, beta 127 [Source:HGNC Symbol;Acc:16206]
ENSG00000088827	SIGLEC1	ENSMUSG00000027322	Siglec1	0.1868	0.7343	0.254392	No		5130	sialic acid binding Ig-like lectin 1, sialoadhesin [Source:HGNC Symbol;Acc:11127]
ENSG00000088926	F11	ENSMUSG00000031645	F11	0.1201	0.6049	0.198545	No		1878	coagulation factor XI [Source:HGNC Symbol;Acc:3529]
ENSG00000089012	SIRPG	ENSMUSG00000095028	Sirpb1b	0.3112	0.9932	0.313331	No		1164	signal-regulatory protein gamma [Source:HGNC Symbol;Acc:15757]
ENSG00000089053	ANAPC5	ENSMUSG00000029472	Anapc5	0.0272	0.3874	0.0702117	No		2268	anaphase promoting complex subunit 5 [Source:HGNC Symbol;Acc:15713]
ENSG00000089091	DZANK1	ENSMUSG00000037259	Dzank1	0.1326	0.3963	0.334595	No		2259	double zinc ribbon and ankyrin repeat domains 1 [Source:HGNC Symbol;Acc:15858]
ENSG00000089101	C20orf26	ENSMUSG00000037143	4930529M08Rik	0.1535	0.837	0.183393	No		3714	chromosome 20 open reading frame 26 [Source:HGNC Symbol;Acc:15872]
ENSG00000089127	OAS1	ENSMUSG00000029605	Oas1b	0.316	1.3477	0.234474	No		1245	2'-5'-oligoadenylate synthetase 1, 40/46kDa [Source:HGNC Symbol;Acc:8086]
ENSG00000089248	ERP29	ENSMUSG00000029616	Erp29	0.0569	0.6647	0.0856025	No		786	endoplasmic reticulum protein 29 [Source:HGNC Symbol;Acc:13799]
ENSG00000089335	ZNF302	ENSMUSG00000055560	Zfp459	0.5233	2.0529	0.254908	Yes	C2H2-ZF	1332	zinc finger protein 302 [Source:HGNC Symbol;Acc:13848]
ENSG00000089356	FXYD3	ENSMUSG00000057092	Fxyd3	0.1723	1.0368	0.166184	No		435	FXYD domain containing ion transport regulator 3 [Source:HGNC Symbol;Acc:4027]
ENSG00000089505	CMTM1	ENSMUSG00000031876	Cmtm1	0.8505	1.0114	0.840914	No		861	CKLF-like MARVEL transmembrane domain containing 1 [Source:HGNC Symbol;Acc:19172]
ENSG00000089692	LAG3	ENSMUSG00000030124	Lag3	0.2057	0.4312	0.477041	No		1578	lymphocyte-activation gene 3 [Source:HGNC Symbol;Acc:6476]
ENSG00000089775	ZBTB25	ENSMUSG00000056459	Zbtb25	0.0486	0.336	0.144643	Yes	C2H2-ZF	1308	zinc finger and BTB domain containing 25 [Source:HGNC Symbol;Acc:13112]
ENSG00000089847	ANKRD24	ENSMUSG00000054708	Ankrd24	0.2146	1.4944	0.143603	No		3711	ankyrin repeat domain 24 [Source:HGNC Symbol;Acc:29424]
ENSG00000090263	MRPS33	ENSMUSG00000029918	Mrps33	0.1004	0.6827	0.147063	No		321	mitochondrial ribosomal protein S33 [Source:HGNC Symbol;Acc:16634]
ENSG00000090266	NDUFB2	ENSMUSG00000002416	Ndufb2	0.0937	0.6881	0.136172	No		318	NADH dehydrogenase (ubiquinone) 1 beta subcomplex, 2, 8kDa [Source:HGNC Symbol;Acc:7697]
ENSG00000090339	ICAM1	ENSMUSG00000037405	Icam1	0.4108	1.4291	0.287454	No		1599	intercellular adhesion molecule 1 [Source:HGNC Symbol;Acc:5344]
ENSG00000090534	THPO	ENSMUSG00000022847	Thpo	0.1887	0.2988	0.631526	No		1062	thrombopoietin [Source:HGNC Symbol;Acc:11795]
ENSG00000090659	CD209	ENSMUSG00000031495	Cd209d	0.27	1.2038	0.22429	No		1215	CD209 molecule [Source:HGNC Symbol;Acc:1641]
ENSG00000090932	DLL3	ENSMUSG00000003436	Dll3	0.0915	0.8418	0.108696	No		1857	delta-like 3 (Drosophila) [Source:HGNC Symbol;Acc:2909]
ENSG00000090971	NAT14	ENSMUSG00000035285	Nat14	0.0245	0.7955	0.0307982	No		621	N-acetyltransferase 14 (GCN5-related, putative) [Source:HGNC Symbol;Acc:28918]
ENSG00000091106	NLRC4	ENSMUSG00000039193	Nlrc4	0.1588	0.5691	0.279037	No		3075	NLR family, CARD domain containing 4 [Source:HGNC Symbol;Acc:16412]
ENSG00000091527	CDV3	ENSMUSG00000032803	Cdv3	0.1036	0.5717	0.181214	No		777	CDV3 homolog (mouse) [Source:HGNC Symbol;Acc:26928]
ENSG00000091583	APOH	ENSMUSG00000000049	Apoh	0.1518	0.6863	0.221186	No		1038	apolipoprotein H (beta-2-glycoprotein I) [Source:HGNC Symbol;Acc:616]
ENSG00000091592	NLRP1	ENSMUSG00000069830	Nlrp1a	0.3543	0.6971	0.508248	No		4422	NLR family, pyrin domain containing 1 [Source:HGNC Symbol;Acc:14374]
ENSG00000091640	SPAG7	ENSMUSG00000018287	Spag7	0.0134	0.4388	0.0305378	No		684	sperm associated antigen 7 [Source:HGNC Symbol;Acc:11216]
ENSG00000091972	CD200	ENSMUSG00000022661	Cd200	0.1455	0.5372	0.270849	No		885	CD200 molecule [Source:HGNC Symbol;Acc:7203]
ENSG00000092009	CMA1	ENSMUSG00000022225	Cma1	0.1978	0.539	0.366976	No		744	chymase 1, mast cell [Source:HGNC Symbol;Acc:2097]
ENSG00000092020	PPP2R3C	ENSMUSG00000021022	Ppp2r3c	0.0087	0.5544	0.0156926	No		1362	protein phosphatase 2, regulatory subunit B'', gamma [Source:HGNC Symbol;Acc:17485]
ENSG00000093010	COMT	ENSMUSG00000000326	Comt	0.1258	1.3627	0.0923167	No		816	catechol-O-methyltransferase [Source:HGNC Symbol;Acc:2228]
ENSG00000093072	CECR1						No		1536	cat eye syndrome chromosome region, candidate 1 [Source:HGNC Symbol;Acc:1839]
ENSG00000093134	VNN3	ENSMUSG00000020010	Vnn3	0.1889	0.5963	0.316787	No		1503	vanin 3 [Source:HGNC Symbol;Acc:16431]
ENSG00000093144	ECHDC1	ENSMUSG00000019883	Echdc1	0.1143	0.6358	0.179774	No		924	enoyl CoA hydratase domain containing 1 [Source:HGNC Symbol;Acc:21489]
ENSG00000094661	OR1I1	ENSMUSG00000071185	Olfr1357	0.1517	0.7268	0.208723	No		1068	olfactory receptor, family 1, subfamily I, member 1 [Source:HGNC Symbol;Acc:8207]
ENSG00000094914	AAAS	ENSMUSG00000036678	Aaas	0.0347	0.4796	0.072352	No		1641	achalasia, adrenocortical insufficiency, alacrimia [Source:HGNC Symbol;Acc:13666]
ENSG00000094975	SUCO	ENSMUSG00000040297	Suco	0.0694	0.4025	0.172422	No		4221	SUN domain containing ossification factor [Source:HGNC Symbol;Acc:1240]
ENSG00000095059	DHPS	ENSMUSG00000060038	Dhps	0.045	0.6652	0.0676488	No		1110	deoxyhypusine synthase [Source:HGNC Symbol;Acc:2869]
ENSG00000095110	NXPE1	ENSMUSG00000047592	Nxpe5	0.779	11.258	0.0691952	No		1644	neurexophilin and PC-esterase domain family, member 1 [Source:HGNC Symbol;Acc:28527]
ENSG00000095261	PSMD5	ENSMUSG00000026869	Psmd5	0.0532	0.4057	0.131131	No		1515	proteasome (prosome, macropain) 26S subunit, non-ATPase, 5 [Source:HGNC Symbol;Acc:9563]
ENSG00000095321	CRAT	ENSMUSG00000026853	Crat	0.0459	0.9014	0.0509208	No		1881	carnitine O-acetyltransferase [Source:HGNC Symbol;Acc:2342]
ENSG00000095380	NANS	ENSMUSG00000028334	Nans	0.024	0.6138	0.0391007	No		1080	N-acetylneuraminic acid synthase [Source:HGNC Symbol;Acc:19237]
ENSG00000095752	IL11	ENSMUSG00000004371	Il11	0.0707	0.6684	0.105775	No		600	interleukin 11 [Source:HGNC Symbol;Acc:5966]
ENSG00000095906	NUBP2	ENSMUSG00000039183	Nubp2	0.0888	1.3278	0.0668775	No		816	nucleotide binding protein 2 [Source:HGNC Symbol;Acc:8042]
ENSG00000095917	TPSD1	ENSMUSG00000033825	Tpsb2	0.2104	2.0894	0.100699	No		729	tryptase delta 1 [Source:HGNC Symbol;Acc:14118]
ENSG00000095970	TREM2	ENSMUSG00000023992	Trem2	0.1965	0.7573	0.259474	No		693	triggering receptor expressed on myeloid cells 2 [Source:HGNC Symbol;Acc:17761]
ENSG00000096080	MRPS18A	ENSMUSG00000023967	Mrps18a	0.1122	0.4947	0.226804	No		591	mitochondrial ribosomal protein S18A [Source:HGNC Symbol;Acc:14515]
ENSG00000096264	NCR2	ENSMUSG00000043740	B430306N03Rik	0.9629	1.6225	0.593467	No		831	natural cytotoxicity triggering receptor 2 [Source:HGNC Symbol;Acc:6732]
ENSG00000096395	MLN						No		348	motilin [Source:HGNC Symbol;Acc:7141]
ENSG00000096996	IL12RB1	ENSMUSG00000000791	Il12rb1	0.3307	1.0921	0.302811	No		1989	interleukin 12 receptor, beta 1 [Source:HGNC Symbol;Acc:5971]
ENSG00000099256	PRTFDC1						No		678	phosphoribosyl transferase domain containing 1 [Source:HGNC Symbol;Acc:23333]
ENSG00000099330	OCEL1	ENSMUSG00000002396	Ocel1	0.2904	1.0823	0.268317	No		795	occludin/ELL domain containing 1 [Source:HGNC Symbol;Acc:26221]
ENSG00000099338	CATSPERG	ENSMUSG00000049123	Catsperg2	0.34	1.3237	0.256856	No		3480	catsper channel auxiliary subunit gamma [Source:HGNC Symbol;Acc:25243]
ENSG00000099399	MAGEB2	ENSMUSG00000035427	Mageb4	0.3395	0.4999	0.679136	No		960	melanoma antigen family B, 2 [Source:HGNC Symbol;Acc:6809]
ENSG00000099625	C19orf26	ENSMUSG00000035640	Dos	0.1515	1.436	0.105501	No		2178	chromosome 19 open reading frame 26 [Source:HGNC Symbol;Acc:28617]
ENSG00000099721	AMELY	ENSMUSG00000031354	Amelx	0.1219	0.1729	0.705032	No		621	amelogenin, Y-linked [Source:HGNC Symbol;Acc:462]
ENSG00000099769	IGFALS	ENSMUSG00000046070	Igfals	0.1335	1.853	0.0720453	No		1932	insulin-like growth factor binding protein, acid labile subunit [Source:HGNC Symbol;Acc:5468]
ENSG00000099795	NDUFB7	ENSMUSG00000033938	Ndufb7	0.0967	1.2243	0.0789839	No		414	NADH dehydrogenase (ubiquinone) 1 beta subcomplex, 7, 18kDa [Source:HGNC Symbol;Acc:7702]
ENSG00000099810	MTAP	ENSMUSG00000062937	Mtap	0.033	0.5345	0.0617399	No		1005	methylthioadenosine phosphorylase [Source:HGNC Symbol;Acc:7413]
ENSG00000099812	MISP	ENSMUSG00000035852	Misp	0.2312	1.0595	0.218216	No		2040	mitotic spindle positioning [Source:HGNC Symbol;Acc:27000]
ENSG00000099817	POLR2E	ENSMUSG00000004667	Polr2e	0.0059	1.3329	0.00442644	No		633	polymerase (RNA) II (DNA directed) polypeptide E, 25kDa [Source:HGNC Symbol;Acc:9192]
ENSG00000099821	POLRMT	ENSMUSG00000020329	Polrmt	0.2122	1.7972	0.118073	No		3693	polymerase (RNA) mitochondrial (DNA directed) [Source:HGNC Symbol;Acc:9200]
ENSG00000099834	CDHR5	ENSMUSG00000025497	Cdhr5	0.307	0.8353	0.367533	No		2538	cadherin-related family member 5 [Source:HGNC Symbol;Acc:7521]
ENSG00000099840	IZUMO4	ENSMUSG00000055862	Izumo4	0.1192	0.7994	0.149112	No		699	IZUMO family member 4 [Source:HGNC Symbol;Acc:26950]
ENSG00000099849	RASSF7	ENSMUSG00000038618	Rassf7	0.2019	0.7162	0.281904	No		1122	Ras association (RalGDS/AF-6) domain family (N-terminal) member 7 [Source:HGNC Symbol;Acc:1166]
ENSG00000099864	PALM	ENSMUSG00000035863	Palm	0.1	1.3767	0.0726375	No		1164	paralemmin [Source:HGNC Symbol;Acc:8594]
ENSG00000099866	MADCAM1	ENSMUSG00000020310	Madcam1	0.4378	2.5768	0.169901	No		1149	mucosal vascular addressin cell adhesion molecule 1 [Source:HGNC Symbol;Acc:6765]
ENSG00000099949	LZTR1	ENSMUSG00000022761	Lztr1	0.0234	0.8321	0.0281216	No		2523	leucine-zipper-like transcription regulator 1 [Source:HGNC Symbol;Acc:6742]
ENSG00000099974	DDTL	ENSMUSG00000001666	Ddt	0.2818	1.3718	0.205424	No		405	D-dopachrome tautomerase-like [Source:HGNC Symbol;Acc:33446]
ENSG00000099977	DDT	ENSMUSG00000001666	Ddt	0.1492	1.4278	0.104496	No		501	D-dopachrome tautomerase [Source:HGNC Symbol;Acc:2732]
ENSG00000099984	GSTT2	ENSMUSG00000033318	Gstt2	0.1521	0.7774	0.195652	No		735	glutathione S-transferase theta 2 [Source:HGNC Symbol;Acc:4642]
ENSG00000099994	SUSD2	ENSMUSG00000006342	Susd2	0.151	1.187	0.127211	No		2469	sushi domain containing 2 [Source:HGNC Symbol;Acc:30667]
ENSG00000099998	GGT5	ENSMUSG00000006344	Ggt5	0.1222	0.7071	0.172819	No		1764	gamma-glutamyltransferase 5 [Source:HGNC Symbol;Acc:4260]
ENSG00000099999	RNF215	ENSMUSG00000003581	Rnf215	0.0495	0.7106	0.0696594	No		1134	ring finger protein 215 [Source:HGNC Symbol;Acc:33434]
ENSG00000100003	SEC14L2	ENSMUSG00000003585	Sec14l2	0.033	0.5466	0.0603732	No		1212	SEC14-like 2 (S. cerevisiae) [Source:HGNC Symbol;Acc:10699]
ENSG00000100033	PRODH	ENSMUSG00000003526	Prodh	0.1043	0.9235	0.11294	No		1803	proline dehydrogenase (oxidase) 1 [Source:HGNC Symbol;Acc:9453]
ENSG00000100068	LRP5L						No		759	low density lipoprotein receptor-related protein 5-like [Source:HGNC Symbol;Acc:25323]
ENSG00000100101	NOL12	ENSMUSG00000033099	Nol12	0.0482	0.7189	0.0670469	No		642	nucleolar protein 12 [Source:HGNC Symbol;Acc:28585]
ENSG00000100106	TRIOBP	ENSMUSG00000033088	Triobp	0.237	0.7382	0.321051	No		7098	TRIO and F-actin binding protein [Source:HGNC Symbol;Acc:17009]
ENSG00000100116	GCAT	ENSMUSG00000006378	Gcat	0.0477	0.5658	0.0843054	No		1338	glycine C-acetyltransferase [Source:HGNC Symbol;Acc:4188]
ENSG00000100147	CCDC134	ENSMUSG00000068114	Ccdc134	0.0512	0.6314	0.0810896	No		690	coiled-coil domain containing 134 [Source:HGNC Symbol;Acc:26185]
ENSG00000100162	CENPM	ENSMUSG00000068101	Cenpm	0.1181	0.8481	0.139252	No		543	centromere protein M [Source:HGNC Symbol;Acc:18352]
ENSG00000100197	CYP2D6	ENSMUSG00000094806	Cyp2d10	0.1889	0.8549	0.220962	No		1494	cytochrome P450, family 2, subfamily D, polypeptide 6 [Source:HGNC Symbol;Acc:2625]
ENSG00000100209	HSCB	ENSMUSG00000043510	Hscb	0.1555	0.5499	0.282779	No		708	HscB mitochondrial iron-sulfur cluster co-chaperone [Source:HGNC Symbol;Acc:28913]
ENSG00000100218	RTDR1	ENSMUSG00000009070	Rtdr1	0.261	1.0099	0.258441	No		1047	rhabdoid tumor deletion region gene 1 [Source:HGNC Symbol;Acc:13437]
ENSG00000100249	C22orf31						No		873	chromosome 22 open reading frame 31 [Source:HGNC Symbol;Acc:26931]
ENSG00000100290	BIK	ENSMUSG00000016758	Bik	0.4284	1.7771	0.241067	No		483	BCL2-interacting killer (apoptosis-inducing) [Source:HGNC Symbol;Acc:1051]
ENSG00000100304	TTLL12	ENSMUSG00000016757	Ttll12	0.0797	0.8641	0.0922347	No		1935	tubulin tyrosine ligase-like family, member 12 [Source:HGNC Symbol;Acc:28974]
ENSG00000100319	ZMAT5	ENSMUSG00000009076	Zmat5	0.0321	0.4184	0.0767208	No		513	zinc finger, matrin-type 5 [Source:HGNC Symbol;Acc:28046]
ENSG00000100325	ASCC2	ENSMUSG00000020412	Ascc2	0.0684	0.4804	0.142381	No		2274	activating signal cointegrator 1 complex subunit 2 [Source:HGNC Symbol;Acc:24103]
ENSG00000100336	APOL4	ENSMUSG00000050982	Apol10a	0.8391	0.9397	0.892945	No		1053	apolipoprotein L, 4 [Source:HGNC Symbol;Acc:14867]
ENSG00000100341	PNPLA5	ENSMUSG00000018868	Pnpla5	0.2241	1.3176	0.170082	No		1290	patatin-like phospholipase domain containing 5 [Source:HGNC Symbol;Acc:24888]
ENSG00000100342	APOL1	ENSMUSG00000050982	Apol10a	0.8326	0.8689	0.958223	No		1245	apolipoprotein L, 1 [Source:HGNC Symbol;Acc:618]
ENSG00000100344	PNPLA3	ENSMUSG00000041653	Pnpla3	0.1776	1.4646	0.121262	No		1446	patatin-like phospholipase domain containing 3 [Source:HGNC Symbol;Acc:18590]
ENSG00000100347	SAMM50	ENSMUSG00000022437	Samm50	0.0216	0.786	0.0274809	No		1410	SAMM50 sorting and assembly machinery component [Source:HGNC Symbol;Acc:24276]
ENSG00000100348	TXN2	ENSMUSG00000005354	Txn2	0.0593	0.6095	0.0972929	No		501	thioredoxin 2 [Source:HGNC Symbol;Acc:17772]
ENSG00000100360	IFT27	ENSMUSG00000016637	Ift27	0.092	0.482	0.190871	No		561	intraflagellar transport 27 homolog (Chlamydomonas) [Source:HGNC Symbol;Acc:18626]
ENSG00000100362	PVALB	ENSMUSG00000005716	Pvalb	0.0655	0.3523	0.185921	No		333	parvalbumin [Source:HGNC Symbol;Acc:9704]
ENSG00000100365	NCF4	ENSMUSG00000071715	Ncf4	0.2225	1.3271	0.167659	No		1047	neutrophil cytosolic factor 4, 40kDa [Source:HGNC Symbol;Acc:7662]
ENSG00000100368	CSF2RB	ENSMUSG00000071714	Csf2rb2	0.3123	0.849	0.367845	No		2712	colony stimulating factor 2 receptor, beta, low-affinity (granulocyte-macrophage) [Source:HGNC Symbol;Acc:2436]
ENSG00000100399	CHADL	ENSMUSG00000063765	Chadl	0.0991	0.7542	0.131398	No		2289	chondroadherin-like [Source:HGNC Symbol;Acc:25165]
ENSG00000100422	CERK	ENSMUSG00000035891	Cerk	0.0888	0.9707	0.0914804	No		1614	ceramide kinase [Source:HGNC Symbol;Acc:19256]
ENSG00000100429	HDAC10	ENSMUSG00000062906	Hdac10	0.1535	0.7443	0.206234	No		2010	histone deacetylase 10 [Source:HGNC Symbol;Acc:18128]
ENSG00000100450	GZMH	ENSMUSG00000022156	Gzme	0.3091	0.965	0.320311	No		741	granzyme H (cathepsin G-like 2, protein h-CCPX) [Source:HGNC Symbol;Acc:4710]
ENSG00000100478	AP4S1	ENSMUSG00000020955	Ap4s1	0.1814	1.1487	0.157918	No		480	adaptor-related protein complex 4, sigma 1 subunit [Source:HGNC Symbol;Acc:575]
ENSG00000100483	VCPKMT	ENSMUSG00000049882	Mettl21d	0.0554	0.4373	0.126686	No		690	valosin containing protein lysine (K) methyltransferase [Source:HGNC Symbol;Acc:20352]
ENSG00000100532	CGRRF1	ENSMUSG00000055128	Cgrrf1	0.0918	0.558	0.164516	No		999	cell growth regulator with ring finger domain 1 [Source:HGNC Symbol;Acc:15528]
ENSG00000100557	C14orf105	ENSMUSG00000021850	1700011H14Rik	0.2384	0.4245	0.561602	No		1011	chromosome 14 open reading frame 105 [Source:HGNC Symbol;Acc:20189]
ENSG00000100578	KIAA0586	ENSMUSG00000034601	2700049A03Rik	0.2003	0.5919	0.338402	No		4935	KIAA0586 [Source:HGNC Symbol;Acc:19960]
ENSG00000100583	SAMD15	ENSMUSG00000090812	Samd15	0.6273	1.3696	0.458017	No		2025	sterile alpha motif domain containing 15 [Source:HGNC Symbol;Acc:18631]
ENSG00000100600	LGMN	ENSMUSG00000021190	Lgmn	0.0978	0.8716	0.112207	No		1302	legumain [Source:HGNC Symbol;Acc:9472]
ENSG00000100612	DHRS7	ENSMUSG00000021094	Dhrs7	0.133	0.7248	0.183499	No		1200	dehydrogenase/reductase (SDR family) member 7 [Source:HGNC Symbol;Acc:21524]
ENSG00000100629	CEP128	ENSMUSG00000061533	Cep128	0.1229	0.7026	0.174922	No		3285	centrosomal protein 128kDa [Source:HGNC Symbol;Acc:20359]
ENSG00000100652	SLC10A1	ENSMUSG00000021135	Slc10a1	0.1387	0.6642	0.208823	No		1050	solute carrier family 10 (sodium/bile acid cotransporter), member 1 [Source:HGNC Symbol;Acc:10905]
ENSG00000100665	SERPINA4						No		1284	serpin peptidase inhibitor, clade A (alpha-1 antiproteinase, antitrypsin), member 4 [Source:HGNC Symbol;Acc:8948]
ENSG00000100739	BDKRB1	ENSMUSG00000041347	Bdkrb1	0.1697	0.8406	0.20188	No		1062	bradykinin receptor B1 [Source:HGNC Symbol;Acc:1029]
ENSG00000100767	PAPLN	ENSMUSG00000021223	Papln	0.1489	0.7579	0.196464	No		3837	papilin, proteoglycan-like sulfated glycoprotein [Source:HGNC Symbol;Acc:19262]
ENSG00000100865	CINP	ENSMUSG00000021276	Cinp	0.1569	0.804	0.195149	No		684	cyclin-dependent kinase 2 interacting protein [Source:HGNC Symbol;Acc:23789]
ENSG00000100867	DHRS2	ENSMUSG00000022209	Dhrs2	0.3136	1.6327	0.192074	No		903	dehydrogenase/reductase (SDR family) member 2 [Source:HGNC Symbol;Acc:18349]
ENSG00000100926	TM9SF1	ENSMUSG00000002320	Tm9sf1	0.0118	0.2804	0.0420827	No		2448	transmembrane 9 superfamily member 1 [Source:HGNC Symbol;Acc:11864]
ENSG00000101019	UQCC1	ENSMUSG00000005882	Uqcc1	0.0692	0.3604	0.192009	No		900	ubiquinol-cytochrome c reductase complex assembly factor 1 [Source:HGNC Symbol;Acc:15891]
ENSG00000101181	MTG2	ENSMUSG00000039069	Mtg2	0.1217	0.8952	0.135947	No		1221	mitochondrial ribosome-associated GTPase 2 [Source:HGNC Symbol;Acc:16239]
ENSG00000101187	SLCO4A1	ENSMUSG00000038963	Slco4a1	0.1377	0.8506	0.161886	No		2169	solute carrier organic anion transporter family, member 4A1 [Source:HGNC Symbol;Acc:10953]
ENSG00000101194	SLC17A9	ENSMUSG00000023393	Slc17a9	0.0977	0.8689	0.112441	No		1311	solute carrier family 17 (vesicular nucleotide transporter), member 9 [Source:HGNC Symbol;Acc:16192]
ENSG00000101197	BIRC7	ENSMUSG00000038840	Birc7	0.2081	0.7826	0.265909	No		897	baculoviral IAP repeat containing 7 [Source:HGNC Symbol;Acc:13702]
ENSG00000101200	AVP	ENSMUSG00000037727	Avp	0.0779	1.1732	0.0663996	No		495	arginine vasopressin [Source:HGNC Symbol;Acc:894]
ENSG00000101213	PTK6	ENSMUSG00000038751	Ptk6	0.1025	0.9621	0.106538	No		1356	protein tyrosine kinase 6 [Source:HGNC Symbol;Acc:9617]
ENSG00000101220	C20orf27	ENSMUSG00000027327	1700037H04Rik	0.0529	0.5228	0.101186	No		600	chromosome 20 open reading frame 27 [Source:HGNC Symbol;Acc:15873]
ENSG00000101307	SIRPB1	ENSMUSG00000095028	Sirpb1b	0.3033	0.9398	0.322728	No		1197	signal-regulatory protein beta 1 [Source:HGNC Symbol;Acc:15928]
ENSG00000101342	TLDC2	ENSMUSG00000074628	Tldc2	0.0877	0.6382	0.137418	No		648	TBC/LysM-associated domain containing 2 [Source:HGNC Symbol;Acc:16112]
ENSG00000101347	SAMHD1	ENSMUSG00000027639	Samhd1	0.1851	0.8393	0.220541	No		1881	SAM domain and HD domain 1 [Source:HGNC Symbol;Acc:15925]
ENSG00000101363	MANBAL	ENSMUSG00000063019	Manbal	0.0627	0.4953	0.12659	No		258	mannosidase, beta A, lysosomal-like [Source:HGNC Symbol;Acc:15799]
ENSG00000101365	IDH3B	ENSMUSG00000027406	Idh3b	0.0324	0.4779	0.0677966	No		1158	isocitrate dehydrogenase 3 (NAD+) beta [Source:HGNC Symbol;Acc:5385]
ENSG00000101435	CST9L	ENSMUSG00000027446	9230104L09Rik	0.5804	0.9418	0.616267	No		444	cystatin 9-like [Source:HGNC Symbol;Acc:16233]
ENSG00000101440	ASIP	ENSMUSG00000027596	a	0.1171	0.6689	0.175064	No		399	agouti signaling protein [Source:HGNC Symbol;Acc:745]
ENSG00000101448	EPPIN	ENSMUSG00000017733	Eppin	0.2697	0.7214	0.373856	No		540	epididymal peptidase inhibitor [Source:HGNC Symbol;Acc:15932]
ENSG00000101474	APMAP	ENSMUSG00000033096	Apmap	0.0612	0.4521	0.135368	No		1251	adipocyte plasma membrane associated protein [Source:HGNC Symbol;Acc:13238]
ENSG00000101546	RBFA	ENSMUSG00000024570	Rbfa	0.3075	0.9257	0.332181	No		1032	ribosome binding factor A (putative) [Source:HGNC Symbol;Acc:26120]
ENSG00000101695	RNF125	ENSMUSG00000033107	Rnf125	0.0657	0.642	0.102336	No		699	ring finger protein 125, E3 ubiquitin protein ligase [Source:HGNC Symbol;Acc:21150]
ENSG00000101751	POLI	ENSMUSG00000038425	Poli	0.1283	0.7449	0.172238	No		2223	polymerase (DNA directed) iota [Source:HGNC Symbol;Acc:9182]
ENSG00000101812	H2BFM	ENSMUSG00000048155	H2bfm	0.5167	8.8507	0.0583796	No		774	H2B histone family, member M [Source:HGNC Symbol;Acc:27867]
ENSG00000102007	PLP2	ENSMUSG00000031146	Plp2	0.1114	0.402	0.277114	No		459	proteolipid protein 2 (colonic epithelium-enriched) [Source:HGNC Symbol;Acc:9087]
ENSG00000102021	LUZP4						No		942	leucine zipper protein 4 [Source:HGNC Symbol;Acc:24971]
ENSG00000102109	PCSK1N	ENSMUSG00000039278	Pcsk1n	0.089	0.7836	0.113578	No		783	proprotein convertase subtilisin/kexin type 1 inhibitor [Source:HGNC Symbol;Acc:17301]
ENSG00000102128	RAB40AL	ENSMUSG00000025170	Rab40b	0.0824	0.7598	0.10845	No		837	RAB40A, member RAS oncogene family-like [Source:HGNC Symbol;Acc:25410]
ENSG00000102178	UBL4A	ENSMUSG00000015290	Ubl4	0.0519	0.6824	0.0760551	No		543	ubiquitin-like 4A [Source:HGNC Symbol;Acc:12505]
ENSG00000102181	CD99L2	ENSMUSG00000035776	Cd99l2	0.1151	0.5304	0.217006	No		789	CD99 molecule-like 2 [Source:HGNC Symbol;Acc:18237]
ENSG00000102243	VGLL1	ENSMUSG00000031131	Vgll1	0.3769	0.4828	0.780655	No		777	vestigial like 1 (Drosophila) [Source:HGNC Symbol;Acc:20985]
ENSG00000102543	CDADC1	ENSMUSG00000021982	Cdadc1	0.0606	0.4638	0.13066	No		1545	cytidine and dCMP deaminase domain containing 1 [Source:HGNC Symbol;Acc:20299]
ENSG00000102575	ACP5	ENSMUSG00000001348	Acp5	0.0867	0.9613	0.0901904	No		978	acid phosphatase 5, tartrate resistant [Source:HGNC Symbol;Acc:124]
ENSG00000102699	PARP4	ENSMUSG00000054509	Parp4	0.2564	0.7195	0.356359	No		5175	poly (ADP-ribose) polymerase family, member 4 [Source:HGNC Symbol;Acc:271]
ENSG00000102738	MRPS31	ENSMUSG00000031533	Mrps31	0.2118	0.5518	0.383835	No		1188	mitochondrial ribosomal protein S31 [Source:HGNC Symbol;Acc:16632]
ENSG00000102743	SLC25A15	ENSMUSG00000031482	Slc25a15	0.0298	0.6145	0.0484947	No		906	solute carrier family 25 (mitochondrial carrier; ornithine transporter) member 15 [Source:HGNC Symbol;Acc:10985]
ENSG00000102763	VWA8	ENSMUSG00000058997	Vwa8	0.0767	0.6403	0.119788	No		5718	von Willebrand factor A domain containing 8 [Source:HGNC Symbol;Acc:29071]
ENSG00000102796	DHRS12						No		954	dehydrogenase/reductase (SDR family) member 12 [Source:HGNC Symbol;Acc:25832]
ENSG00000102854	MSLN	ENSMUSG00000063011	Msln	0.3276	1.0874	0.301269	No		1893	mesothelin [Source:HGNC Symbol;Acc:7371]
ENSG00000102891	MT4	ENSMUSG00000031757	Mt4	0.0637	1.8331	0.0347499	No		189	metallothionein 4 [Source:HGNC Symbol;Acc:18705]
ENSG00000102897	LYRM1	ENSMUSG00000030922	Lyrm1	0.0591	0.423	0.139716	No		369	LYR motif containing 1 [Source:HGNC Symbol;Acc:25074]
ENSG00000102901	CENPT	ENSMUSG00000036672	Cenpt	0.2731	0.6389	0.427453	Yes	Unknown	1686	centromere protein T [Source:HGNC Symbol;Acc:25787]
ENSG00000102910	LONP2	ENSMUSG00000047866	Lonp2	0.0228	0.4908	0.0464548	No		2559	lon peptidase 2, peroxisomal [Source:HGNC Symbol;Acc:20598]
ENSG00000102931	ARL2BP	ENSMUSG00000031776	Arl2bp	0.0245	0.5083	0.0481999	No		516	ADP-ribosylation factor-like 2 binding protein [Source:HGNC Symbol;Acc:17146]
ENSG00000102962	CCL22	ENSMUSG00000031779	Ccl22	0.2701	0.6367	0.424219	No		282	chemokine (C-C motif) ligand 22 [Source:HGNC Symbol;Acc:10621]
ENSG00000103005	USB1	ENSMUSG00000031792	Usb1	0.0994	0.629	0.158029	No		798	U6 snRNA biogenesis 1 [Source:HGNC Symbol;Acc:25792]
ENSG00000103021	CCDC113	ENSMUSG00000036598	Ccdc113	0.1255	0.664	0.189006	No		1134	coiled-coil domain containing 113 [Source:HGNC Symbol;Acc:25002]
ENSG00000103023	PRSS54	ENSMUSG00000048400	Prss54	0.3292	0.7072	0.465498	No		1188	protease, serine, 54 [Source:HGNC Symbol;Acc:26336]
ENSG00000103037	SETD6	ENSMUSG00000031671	Setd6	0.0987	0.5401	0.182744	No		1422	SET domain containing 6 [Source:HGNC Symbol;Acc:26116]
ENSG00000103047	TANGO6	ENSMUSG00000041949	Tango6	0.1085	0.4778	0.227082	No		3285	transport and golgi organization 6 homolog (Drosophila) [Source:HGNC Symbol;Acc:25749]
ENSG00000103051	COG4	ENSMUSG00000031753	Cog4	0.0258	0.4716	0.0547074	No		2370	component of oligomeric golgi complex 4 [Source:HGNC Symbol;Acc:18620]
ENSG00000103121	CMC2	ENSMUSG00000014633	Cmc2	0.1114	0.7835	0.142183	No		282	C-x(9)-C motif containing 2 [Source:HGNC Symbol;Acc:24447]
ENSG00000103150	MLYCD	ENSMUSG00000074064	Mlycd	0.0635	1.0426	0.0609054	No		1482	malonyl-CoA decarboxylase [Source:HGNC Symbol;Acc:7150]
ENSG00000103175	WFDC1	ENSMUSG00000023336	Wfdc1	0.1071	0.9395	0.113997	No		663	WAP four-disulfide core domain 1 [Source:HGNC Symbol;Acc:15466]
ENSG00000103199	ZNF500						Yes	C2H2-ZF	1443	zinc finger protein 500 [Source:HGNC Symbol;Acc:23716]
ENSG00000103253	HAGHL	ENSMUSG00000061046	Haghl	0.1012	1.4075	0.0719005	No		873	hydroxyacylglutathione hydrolase-like [Source:HGNC Symbol;Acc:14177]
ENSG00000103254	FAM173A	ENSMUSG00000057411	Fam173a	0.1361	1.1383	0.119564	No		708	family with sequence similarity 173, member A [Source:HGNC Symbol;Acc:14152]
ENSG00000103313	MEFV						No		2346	Mediterranean fever [Source:HGNC Symbol;Acc:6998]
ENSG00000103351	CLUAP1	ENSMUSG00000014232	Cluap1	0.0528	0.605	0.0872727	No		1299	clusterin associated protein 1 [Source:HGNC Symbol;Acc:19009]
ENSG00000103356	EARS2	ENSMUSG00000030871	Ears2	0.0821	0.5652	0.145258	No		1605	glutamyl-tRNA synthetase 2, mitochondrial [Source:HGNC Symbol;Acc:29419]
ENSG00000103375	AQP8	ENSMUSG00000030762	Aqp8	0.1498	0.7988	0.187531	No		786	aquaporin 8 [Source:HGNC Symbol;Acc:642]
ENSG00000103381	CPPED1	ENSMUSG00000065979	Cpped1	0.1143	0.8868	0.12889	No		945	calcineurin-like phosphoesterase domain containing 1 [Source:HGNC Symbol;Acc:25632]
ENSG00000103426	CORO7-PAM16	ENSMUSG00000039637	Coro7	0.0818	0.7837	0.104377	No		3147	CORO7-PAM16 readthrough [Source:HGNC Symbol;Acc:44424]
ENSG00000103429	BFAR	ENSMUSG00000022684	Bfar	0.0533	0.5273	0.101081	No		1353	bifunctional apoptosis regulator [Source:HGNC Symbol;Acc:17613]
ENSG00000103528	SYT17	ENSMUSG00000058420	Syt17	0.0196	0.7159	0.0273781	No		1425	synaptotagmin XVII [Source:HGNC Symbol;Acc:24119]
ENSG00000103540	CCP110	ENSMUSG00000033904	Ccp110	0.1604	0.5266	0.304596	No		3039	centriolar coiled coil protein 110kDa [Source:HGNC Symbol;Acc:24342]
ENSG00000103544	C16orf62	ENSMUSG00000030982	9030624J02Rik	0.0419	0.6732	0.06224	No		3159	chromosome 16 open reading frame 62 [Source:HGNC Symbol;Acc:24641]
ENSG00000103550	KNOP1	ENSMUSG00000030980	Knop1	0.242	1.1218	0.215725	No		1377	lysine-rich nucleolar protein 1 [Source:HGNC Symbol;Acc:34404]
ENSG00000103599	IQCH	ENSMUSG00000037801	Iqch	0.1753	0.439	0.399317	No		3084	IQ motif containing H [Source:HGNC Symbol;Acc:25721]
ENSG00000103642	LACTB	ENSMUSG00000032370	Lactb	0.0696	0.5777	0.120478	No		1644	lactamase, beta [Source:HGNC Symbol;Acc:16468]
ENSG00000103852	TTC23	ENSMUSG00000030555	Ttc23	0.1783	0.506	0.352372	No		1344	tetratricopeptide repeat domain 23 [Source:HGNC Symbol;Acc:25730]
ENSG00000104129	DNAJC17	ENSMUSG00000034278	Dnajc17	0.0626	0.4781	0.130935	No		915	DnaJ (Hsp40) homolog, subfamily C, member 17 [Source:HGNC Symbol;Acc:25556]
ENSG00000104133	SPG11	ENSMUSG00000033396	Spg11	0.1448	0.5369	0.269696	No		7332	spastic paraplegia 11 (autosomal recessive) [Source:HGNC Symbol;Acc:11226]
ENSG00000104147	OIP5	ENSMUSG00000072980	Oip5	0.2136	0.5034	0.424315	No		690	Opa interacting protein 5 [Source:HGNC Symbol;Acc:20300]
ENSG00000104164	BLOC1S6	ENSMUSG00000005804	Bloc1s6	0.0681	1.0164	0.0670012	No		534	biogenesis of lysosomal organelles complex-1, subunit 6, pallidin [Source:HGNC Symbol;Acc:8549]
ENSG00000104237	RP1	ENSMUSG00000025900	Rp1	0.2909	0.6417	0.453327	No		6471	retinitis pigmentosa 1 (autosomal dominant) [Source:HGNC Symbol;Acc:10263]
ENSG00000104324	CPQ	ENSMUSG00000039007	Cpq	0.0667	0.3802	0.175434	No		1419	carboxypeptidase Q [Source:HGNC Symbol;Acc:16910]
ENSG00000104356	POP1	ENSMUSG00000022325	Pop1	0.1409	0.5672	0.248413	No		3075	processing of precursor 1, ribonuclease P/MRP subunit (S. cerevisiae) [Source:HGNC Symbol;Acc:30129]
ENSG00000104412	EMC2	ENSMUSG00000022337	Emc2	0.0117	0.4402	0.0265788	No		894	ER membrane protein complex subunit 2 [Source:HGNC Symbol;Acc:28963]
ENSG00000104499	GML	ENSMUSG00000068349	Gml	0.4948	1.2327	0.401395	No		477	glycosylphosphatidylinositol anchored molecule like [Source:HGNC Symbol;Acc:4375]
ENSG00000104626	ERI1	ENSMUSG00000031527	Eri1	0.1062	0.8065	0.13168	No		1050	exoribonuclease 1 [Source:HGNC Symbol;Acc:23994]
ENSG00000104671	DCTN6	ENSMUSG00000031516	Dctn6	0.0173	0.7819	0.0221256	No		573	dynactin 6 [Source:HGNC Symbol;Acc:16964]
ENSG00000104689	TNFRSF10A	ENSMUSG00000022074	Tnfrsf10b	0.7034	1.6931	0.415451	No		1407	tumor necrosis factor receptor superfamily, member 10a [Source:HGNC Symbol;Acc:11904]
ENSG00000104731	KLHDC4	ENSMUSG00000040263	Klhdc4	0.1135	0.8537	0.132951	No		1563	kelch domain containing 4 [Source:HGNC Symbol;Acc:25272]
ENSG00000104774	MAN2B1	ENSMUSG00000005142	Man2b1	0.1596	1.0331	0.154486	No		3036	mannosidase, alpha, class 2B, member 1 [Source:HGNC Symbol;Acc:6826]
ENSG00000104818	CGB2	ENSMUSG00000038194	Lhb	0.2562	0.9045	0.28325	No		492	chorionic gonadotropin, beta polypeptide 2 [Source:HGNC Symbol;Acc:16722]
ENSG00000104826	LHB	ENSMUSG00000038194	Lhb	0.1678	0.7449	0.225265	No		426	luteinizing hormone beta polypeptide [Source:HGNC Symbol;Acc:6584]
ENSG00000104886	PLEKHJ1	ENSMUSG00000035278	Plekhj1	0.0703	1.0225	0.0687531	No		834	pleckstrin homology domain containing, family J member 1 [Source:HGNC Symbol;Acc:18211]
ENSG00000104894	CD37	ENSMUSG00000030798	Cd37	0.1039	0.929	0.111841	No		846	CD37 molecule [Source:HGNC Symbol;Acc:1666]
ENSG00000104899	AMH	ENSMUSG00000035262	Amh	0.1831	1.3812	0.132566	No		1683	anti-Mullerian hormone [Source:HGNC Symbol;Acc:464]
ENSG00000104901	DKKL1	ENSMUSG00000030792	Dkkl1	0.2193	1.1234	0.195211	No		729	dickkopf-like 1 [Source:HGNC Symbol;Acc:16528]
ENSG00000104907	TRMT1	ENSMUSG00000001909	Trmt1	0.1071	0.7937	0.134938	No		1980	tRNA methyltransferase 1 homolog (S. cerevisiae) [Source:HGNC Symbol;Acc:25980]
ENSG00000104918	RETN	ENSMUSG00000012705	Retn	0.3836	1.4645	0.261932	No		327	resistin [Source:HGNC Symbol;Acc:20389]
ENSG00000104921	FCER2	ENSMUSG00000005540	Fcer2a	0.3102	1.1117	0.279032	No		966	Fc fragment of IgE, low affinity II, receptor for (CD23) [Source:HGNC Symbol;Acc:3612]
ENSG00000104938	CLEC4M	ENSMUSG00000040165	Cd209c	0.3312	1.209	0.273945	No		1200	C-type lectin domain family 4, member M [Source:HGNC Symbol;Acc:13523]
ENSG00000104941	RSPH6A	ENSMUSG00000040866	Rsph6a	0.1644	1.9818	0.0829549	No		2154	radial spoke head 6 homolog A (Chlamydomonas) [Source:HGNC Symbol;Acc:14241]
ENSG00000104951	IL4I1	ENSMUSG00000074141	Il4i1	0.1854	1.6201	0.114437	No		1770	interleukin 4 induced 1 [Source:HGNC Symbol;Acc:19094]
ENSG00000104960	PTOV1	ENSMUSG00000038502	Ptov1	0.0143	1.0164	0.0140693	No		1251	prostate tumor overexpressed 1 [Source:HGNC Symbol;Acc:9632]
ENSG00000104972	LILRB1	ENSMUSG00000089942	Pira2	0.4453	0.7169	0.621147	No		2106	leukocyte immunoglobulin-like receptor, subfamily B (with TM and ITIM domains), member 1 [Source:HGNC Symbol;Acc:6605]
ENSG00000104974	LILRA1						No		1470	leukocyte immunoglobulin-like receptor, subfamily A (with TM domain), member 1 [Source:HGNC Symbol;Acc:6602]
ENSG00000104979	C19orf53	ENSMUSG00000019362	D8Ertd738e	0.092	1.549	0.0593932	No		300	chromosome 19 open reading frame 53 [Source:HGNC Symbol;Acc:24991]
ENSG00000104998	IL27RA	ENSMUSG00000005465	Il27ra	0.2587	0.7599	0.34044	No		1911	interleukin 27 receptor, alpha [Source:HGNC Symbol;Acc:17290]
ENSG00000105136	ZNF419	ENSMUSG00000066007	Zfp600	0.457	3.186	0.14344	Yes	C2H2-ZF	1536	zinc finger protein 419 [Source:HGNC Symbol;Acc:20648]
ENSG00000105171	POP4	ENSMUSG00000030423	Pop4	0.1032	0.5931	0.174001	No		663	processing of precursor 4, ribonuclease P/MRP subunit (S. cerevisiae) [Source:HGNC Symbol;Acc:30081]
ENSG00000105198	LGALS13						No		420	lectin, galactoside-binding, soluble, 13 [Source:HGNC Symbol;Acc:15449]
ENSG00000105205	CLC						No		429	Charcot-Leyden crystal galectin [Source:HGNC Symbol;Acc:2014]
ENSG00000105219	CNTD2						No		924	cyclin N-terminal domain containing 2 [Source:HGNC Symbol;Acc:25805]
ENSG00000105246	EBI3	ENSMUSG00000003206	Ebi3	0.2501	1.2728	0.196496	No		690	Epstein-Barr virus induced 3 [Source:HGNC Symbol;Acc:3129]
ENSG00000105321	CCDC9	ENSMUSG00000041375	Ccdc9	0.1447	0.9247	0.156483	No		1596	coiled-coil domain containing 9 [Source:HGNC Symbol;Acc:24560]
ENSG00000105341	ATP5SL	ENSMUSG00000057229	Atp5sl	0.2283	0.8743	0.261123	No		792	ATP5S-like [Source:HGNC Symbol;Acc:25496]
ENSG00000105352	CEACAM4	ENSMUSG00000057195	Ceacam13	0.7454	1.0533	0.707681	No		765	carcinoembryonic antigen-related cell adhesion molecule 4 [Source:HGNC Symbol;Acc:1816]
ENSG00000105366	SIGLEC8	ENSMUSG00000030474	Siglece	0.3151	0.7338	0.429409	No		1500	sialic acid binding Ig-like lectin 8 [Source:HGNC Symbol;Acc:10877]
ENSG00000105371	ICAM4	ENSMUSG00000001014	Icam4	0.6899	2.0597	0.334952	No		819	intercellular adhesion molecule 4 (Landsteiner-Wiener blood group) [Source:HGNC Symbol;Acc:5347]
ENSG00000105379	ETFB	ENSMUSG00000004610	Etfb	0.0775	0.7774	0.0996913	No		1041	electron-transfer-flavoprotein, beta polypeptide [Source:HGNC Symbol;Acc:3482]
ENSG00000105383	CD33	ENSMUSG00000004609	Cd33	0.4326	1.4111	0.306569	No		1095	CD33 molecule [Source:HGNC Symbol;Acc:1659]
ENSG00000105388	CEACAM5	ENSMUSG00000074272	Ceacam1	0.431	0.709	0.607898	No		2109	carcinoembryonic antigen-related cell adhesion molecule 5 [Source:HGNC Symbol;Acc:1817]
ENSG00000105428	ZNRF4	ENSMUSG00000044526	Znrf4	0.3065	3.212	0.0954234	No		1290	zinc and ring finger 4 [Source:HGNC Symbol;Acc:17726]
ENSG00000105472	CLEC11A	ENSMUSG00000004473	Clec11a	0.1592	1.2258	0.129874	No		972	C-type lectin domain family 11, member A [Source:HGNC Symbol;Acc:10576]
ENSG00000105483	CARD8						No		1614	caspase recruitment domain family, member 8 [Source:HGNC Symbol;Acc:17057]
ENSG00000105492	SIGLEC6	ENSMUSG00000039013	Siglec5	0.4279	0.816	0.524387	No		1362	sialic acid binding Ig-like lectin 6 [Source:HGNC Symbol;Acc:10875]
ENSG00000105501	SIGLEC5						No		1656	sialic acid binding Ig-like lectin 5 [Source:HGNC Symbol;Acc:10874]
ENSG00000105509	HAS1	ENSMUSG00000003665	Has1	0.0263	1.3737	0.0191454	No		1758	hyaluronan synthase 1 [Source:HGNC Symbol;Acc:4818]
ENSG00000105518	TMEM205	ENSMUSG00000040883	Tmem205	0.1187	0.8139	0.145841	No		570	transmembrane protein 205 [Source:HGNC Symbol;Acc:29631]
ENSG00000105549	THEG	ENSMUSG00000020317	Theg	0.2665	1.1157	0.238863	No		1140	theg spermatid protein [Source:HGNC Symbol;Acc:13706]
ENSG00000105583	WDR83OS	ENSMUSG00000059355	BC056474	0	0.6964	0	No		321	WD repeat domain 83 opposite strand [Source:HGNC Symbol;Acc:30203]
ENSG00000105609	LILRB5	ENSMUSG00000070873	Lilra5	0.4952	1.0354	0.478269	No		1869	leukocyte immunoglobulin-like receptor, subfamily B (with TM and ITIM domains), member 5 [Source:HGNC Symbol;Acc:6609]
ENSG00000105610	KLF1	ENSMUSG00000054191	Klf1	0.1604	1.1108	0.1444	Yes	C2H2-ZF	1089	Kruppel-like factor 1 (erythroid) [Source:HGNC Symbol;Acc:6345]
ENSG00000105671	DDX49	ENSMUSG00000057788	Ddx49	0.0481	1.1321	0.0424874	No		1452	DEAD (Asp-Glu-Ala-Asp) box polypeptide 49 [Source:HGNC Symbol;Acc:18684]
ENSG00000105672	ETV2	ENSMUSG00000006311	Etv2	0.1924	0.7234	0.265966	Yes	Ets	1113	ets variant 2 [Source:HGNC Symbol;Acc:3491]
ENSG00000105677	TMEM147	ENSMUSG00000006315	Tmem147	0.004	0.5446	0.00734484	No		675	transmembrane protein 147 [Source:HGNC Symbol;Acc:30414]
ENSG00000105697	HAMP	ENSMUSG00000050440	Hamp	0.3373	1.2196	0.276566	No		255	hepcidin antimicrobial peptide [Source:HGNC Symbol;Acc:15598]
ENSG00000105700	KXD1	ENSMUSG00000055553	Kxd1	0.039	1.407	0.0277186	No		588	KxDL motif containing 1 [Source:HGNC Symbol;Acc:28420]
ENSG00000105792	C7orf63	ENSMUSG00000040473	A330021E22Rik	0.0912	0.5341	0.170755	No		2826	chromosome 7 open reading frame 63 [Source:HGNC Symbol;Acc:26107]
ENSG00000105825	TFPI2	ENSMUSG00000029664	Tfpi2	0.354	0.9075	0.390083	No		708	tissue factor pathway inhibitor 2 [Source:HGNC Symbol;Acc:11761]
ENSG00000105852	PON3	ENSMUSG00000029759	Pon3	0.1158	0.4304	0.269052	No		1065	paraoxonase 3 [Source:HGNC Symbol;Acc:9206]
ENSG00000105854	PON2	ENSMUSG00000032667	Pon2	0.0632	0.4541	0.139176	No		1128	paraoxonase 2 [Source:HGNC Symbol;Acc:9205]
ENSG00000105889	STEAP1B	ENSMUSG00000015652	Steap1	0.2202	0.9182	0.239817	No		1029	STEAP family member 1B [Source:HGNC Symbol;Acc:41907]
ENSG00000105954	NPVF	ENSMUSG00000029831	Npvf	0.2887	0.6002	0.481006	No		591	neuropeptide VF precursor [Source:HGNC Symbol;Acc:13782]
ENSG00000106009	BRAT1	ENSMUSG00000000148	Brat1	0.1695	0.8628	0.196453	No		2466	BRCA1-associated ATM activator 1 [Source:HGNC Symbol;Acc:21701]
ENSG00000106013	ANKRD7	ENSMUSG00000029517	Ankrd7	0.3227	0.6506	0.496004	No		825	ankyrin repeat domain 7 [Source:HGNC Symbol;Acc:18588]
ENSG00000106028	SSBP1	ENSMUSG00000029911	Ssbp1	0.0966	0.41	0.23561	No		447	single-stranded DNA binding protein 1, mitochondrial [Source:HGNC Symbol;Acc:11317]
ENSG00000106178	CCL24	ENSMUSG00000004814	Ccl24	0.3166	1.053	0.300665	No		360	chemokine (C-C motif) ligand 24 [Source:HGNC Symbol;Acc:10623]
ENSG00000106328	FSCN3	ENSMUSG00000029707	Fscn3	0.0817	0.6279	0.130116	No		1497	fascin homolog 3, actin-bundling protein, testicular (Strongylocentrotus purpuratus) [Source:HGNC Symbol;Acc:3961]
ENSG00000106410	NOBOX	ENSMUSG00000029736	Nobox	0.3539	0.7178	0.493034	Yes	Homeodomain	2076	NOBOX oogenesis homeobox [Source:HGNC Symbol;Acc:22448]
ENSG00000106477	CEP41	ENSMUSG00000029790	Cep41	0.0752	0.47	0.16	No		1122	centrosomal protein 41kDa [Source:HGNC Symbol;Acc:12370]
ENSG00000106479	ZNF862						No		3510	zinc finger protein 862 [Source:HGNC Symbol;Acc:34519]
ENSG00000106524	ANKMY2	ENSMUSG00000036188	Ankmy2	0.0599	0.6375	0.0939608	No		1326	ankyrin repeat and MYND domain containing 2 [Source:HGNC Symbol;Acc:25370]
ENSG00000106526	ACTR3C						No		633	ARP3 actin-related protein 3 homolog C (yeast) [Source:HGNC Symbol;Acc:37282]
ENSG00000106560	GIMAP2						No		1014	GTPase, IMAP family member 2 [Source:HGNC Symbol;Acc:21789]
ENSG00000106591	MRPL32	ENSMUSG00000057223	Gm6578	0.2644	0.6809	0.38831	No		567	mitochondrial ribosomal protein L32 [Source:HGNC Symbol;Acc:14035]
ENSG00000106603	COA1						No		441	cytochrome c oxidase assembly factor 1 homolog (S. cerevisiae) [Source:HGNC Symbol;Acc:21868]
ENSG00000106608	URGCP	ENSMUSG00000049680	Urgcp	0.0687	0.7336	0.0936478	No		2796	upregulator of cell proliferation [Source:HGNC Symbol;Acc:30890]
ENSG00000106648	GALNTL5	ENSMUSG00000028938	Galntl5	0.2332	0.7326	0.318318	No		1332	UDP-N-acetyl-alpha-D-galactosamine:polypeptide N-acetylgalactosaminyltransferase-like 5 [Source:HGNC Symbol;Acc:21725]
ENSG00000106809	OGN	ENSMUSG00000021390	Ogn	0.0704	0.3147	0.223705	No		897	osteoglycin [Source:HGNC Symbol;Acc:8126]
ENSG00000106823	ECM2	ENSMUSG00000043631	Ecm2	0.1458	0.555	0.262703	No		2100	extracellular matrix protein 2, female organ and adipocyte specific [Source:HGNC Symbol;Acc:3154]
ENSG00000106853	PTGR1	ENSMUSG00000028378	Ptgr1	0.1138	0.4961	0.229389	No		990	prostaglandin reductase 1 [Source:HGNC Symbol;Acc:18429]
ENSG00000106868	SUSD1	ENSMUSG00000038578	Susd1	0.1565	0.4811	0.325296	No		2274	sushi domain containing 1 [Source:HGNC Symbol;Acc:25413]
ENSG00000106948	AKNA	ENSMUSG00000039158	Akna	0.2928	0.7518	0.389465	Yes	AT_hook	4320	AT-hook transcription factor [Source:HGNC Symbol;Acc:24108]
ENSG00000107014	RLN2	ENSMUSG00000039097	Rln1	0.4175	0.9082	0.459701	No		558	relaxin 2 [Source:HGNC Symbol;Acc:10027]
ENSG00000107018	RLN1	ENSMUSG00000039097	Rln1	0.4104	1.0482	0.391528	No		558	relaxin 1 [Source:HGNC Symbol;Acc:10026]
ENSG00000107201	DDX58	ENSMUSG00000040296	Ddx58	0.1466	0.7096	0.206595	No		2778	DEAD (Asp-Glu-Ala-Asp) box polypeptide 58 [Source:HGNC Symbol;Acc:19102]
ENSG00000107317	PTGDS	ENSMUSG00000015090	Ptgds	0.1373	0.8884	0.154548	No		675	prostaglandin D2 synthase 21kDa (brain) [Source:HGNC Symbol;Acc:9592]
ENSG00000107537	PHYH	ENSMUSG00000026664	Phyh	0.1519	0.6319	0.240386	No		1017	phytanoyl-CoA 2-hydroxylase [Source:HGNC Symbol;Acc:8940]
ENSG00000107611	CUBN	ENSMUSG00000026726	Cubn	0.1949	0.6562	0.297013	No		10872	cubilin (intrinsic factor-cobalamin receptor) [Source:HGNC Symbol;Acc:2548]
ENSG00000107829	FBXW4	ENSMUSG00000040913	Fbxw4	0.0462	0.4282	0.107894	No		1239	F-box and WD repeat domain containing 4 [Source:HGNC Symbol;Acc:10847]
ENSG00000107890	ANKRD26	ENSMUSG00000007827	Ankrd26	0.2528	0.9711	0.260323	No		5181	ankyrin repeat domain 26 [Source:HGNC Symbol;Acc:29186]
ENSG00000107897	ACBD5	ENSMUSG00000026781	Acbd5	0.0943	0.4974	0.189586	No		1605	acyl-CoA binding domain containing 5 [Source:HGNC Symbol;Acc:23338]
ENSG00000107959	PITRM1	ENSMUSG00000021193	Pitrm1	0.0702	0.9205	0.0762629	No		3117	pitrilysin metallopeptidase 1 [Source:HGNC Symbol;Acc:17663]
ENSG00000108187	PBLD	ENSMUSG00000020068	Pbld2	0.125	0.7413	0.168623	No		867	phenazine biosynthesis-like protein domain containing [Source:HGNC Symbol;Acc:23301]
ENSG00000108242	CYP2C18	ENSMUSG00000025002	Cyp2c55	0.1405	0.4793	0.293136	No		1473	cytochrome P450, family 2, subfamily C, polypeptide 18 [Source:HGNC Symbol;Acc:2620]
ENSG00000108272	DHRS11	ENSMUSG00000034449	Dhrs11	0.034	0.4848	0.070132	No		783	dehydrogenase/reductase (SDR family) member 11 [Source:HGNC Symbol;Acc:28639]
ENSG00000108278	ZNHIT3	ENSMUSG00000020526	Znhit3	0.1143	0.7634	0.149725	No		468	zinc finger, HIT-type containing 3 [Source:HGNC Symbol;Acc:12309]
ENSG00000108342	CSF3	ENSMUSG00000038067	Csf3	0.1814	0.8376	0.216571	No		624	colony stimulating factor 3 (granulocyte) [Source:HGNC Symbol;Acc:2438]
ENSG00000108417	KRT37						No		1350	keratin 37 [Source:HGNC Symbol;Acc:6455]
ENSG00000108448	TRIM16L	ENSMUSG00000047821	Trim16	0.0838	0.5862	0.142955	No		1209	tripartite motif containing 16-like [Source:HGNC Symbol;Acc:32670]
ENSG00000108479	GALK1	ENSMUSG00000020766	Galk1	0.0621	0.6487	0.0957299	No		1269	galactokinase 1 [Source:HGNC Symbol;Acc:4118]
ENSG00000108561	C1QBP	ENSMUSG00000018446	C1qbp	0.0713	0.6147	0.115992	No		849	complement component 1, q subcomponent binding protein [Source:HGNC Symbol;Acc:1243]
ENSG00000108622	ICAM2	ENSMUSG00000001029	Icam2	0.2694	0.9574	0.281387	No		828	intercellular adhesion molecule 2 [Source:HGNC Symbol;Acc:5345]
ENSG00000108641	B9D1	ENSMUSG00000001039	B9d1	0.03	0.5716	0.0524843	No		642	B9 protein domain 1 [Source:HGNC Symbol;Acc:24123]
ENSG00000108688	CCL7	ENSMUSG00000035373	Ccl7	0.2943	0.669	0.43991	No		330	chemokine (C-C motif) ligand 7 [Source:HGNC Symbol;Acc:10634]
ENSG00000108700	CCL8	ENSMUSG00000009185	Ccl8	0.3228	0.6956	0.46406	No		300	chemokine (C-C motif) ligand 8 [Source:HGNC Symbol;Acc:10635]
ENSG00000108733	PEX12	ENSMUSG00000018733	Pex12	0.0646	0.3957	0.163255	No		1080	peroxisomal biogenesis factor 12 [Source:HGNC Symbol;Acc:8854]
ENSG00000108786	HSD17B1	ENSMUSG00000019301	Hsd17b1	0.2137	1.3057	0.163667	No		990	hydroxysteroid (17-beta) dehydrogenase 1 [Source:HGNC Symbol;Acc:5210]
ENSG00000108825	PTGES3L-AARSD1	ENSMUSG00000097239	Gm27029	0.0503	0.4978	0.101045	No		1761	PTGES3L-AARSD1 readthrough [Source:HGNC Symbol;Acc:43946]
ENSG00000108963	DPH1	ENSMUSG00000078789	Dph1	0.0804	0.551	0.145917	No		1332	diphthamide biosynthesis 1 [Source:HGNC Symbol;Acc:3003]
ENSG00000109065	NAT9	ENSMUSG00000015542	Nat9	0.0996	0.5724	0.174004	No		639	N-acetyltransferase 9 (GCN5-related, putative) [Source:HGNC Symbol;Acc:23133]
ENSG00000109072	VTN	ENSMUSG00000017344	Vtn	0.1639	0.7953	0.206086	No		1437	vitronectin [Source:HGNC Symbol;Acc:12724]
ENSG00000109084	TMEM97	ENSMUSG00000037278	Tmem97	0.1053	0.638	0.165047	No		531	transmembrane protein 97 [Source:HGNC Symbol;Acc:28106]
ENSG00000109208	SMR3A						No		405	submaxillary gland androgen regulated protein 3A [Source:HGNC Symbol;Acc:19216]
ENSG00000109255	NMU	ENSMUSG00000029236	Nmu	0.1867	0.501	0.372655	No		525	neuromedin U [Source:HGNC Symbol;Acc:7859]
ENSG00000109272	PF4V1	ENSMUSG00000029373	Pf4	0.2378	0.8214	0.289506	No		315	platelet factor 4 variant 1 [Source:HGNC Symbol;Acc:8862]
ENSG00000109323	MANBA	ENSMUSG00000028164	Manba	0.153	0.7771	0.196886	No		2640	mannosidase, beta A, lysosomal [Source:HGNC Symbol;Acc:6831]
ENSG00000109390	NDUFC1	ENSMUSG00000037152	Ndufc1	0.1621	0.5206	0.311371	No		231	NADH dehydrogenase (ubiquinone) 1, subcomplex unknown, 1, 6kDa [Source:HGNC Symbol;Acc:7705]
ENSG00000109536	FRG1	ENSMUSG00000031590	Frg1	0.012	0.5737	0.0209169	No		777	FSHD region gene 1 [Source:HGNC Symbol;Acc:3954]
ENSG00000109610	SOD3	ENSMUSG00000072941	Sod3	0.2411	103.651	0.00232607	No		723	superoxide dismutase 3, extracellular [Source:HGNC Symbol;Acc:11181]
ENSG00000109618	SEPSECS	ENSMUSG00000029173	Sepsecs	0.0668	0.4326	0.154415	No		1506	Sep (O-phosphoserine) tRNA:Sec (selenocysteine) tRNA synthase [Source:HGNC Symbol;Acc:30605]
ENSG00000109705	NKX3-2	ENSMUSG00000049691	Nkx3-2	0.0754	0.8665	0.0870167	Yes	Homeodomain	1002	NK3 homeobox 2 [Source:HGNC Symbol;Acc:951]
ENSG00000109736	MFSD10	ENSMUSG00000001082	Mfsd10	0.1188	0.8424	0.141026	No		1443	major facilitator superfamily domain containing 10 [Source:HGNC Symbol;Acc:16894]
ENSG00000109832	DDX25	ENSMUSG00000032101	Ddx25	0.0365	0.5155	0.070805	No		1452	DEAD (Asp-Glu-Ala-Asp) box helicase 25 [Source:HGNC Symbol;Acc:18698]
ENSG00000109861	CTSC	ENSMUSG00000030560	Ctsc	0.1348	0.5361	0.251446	No		1392	cathepsin C [Source:HGNC Symbol;Acc:2528]
ENSG00000110002	VWA5A	ENSMUSG00000023186	Vwa5a	0.2088	0.6575	0.317567	No		2361	von Willebrand factor A domain containing 5A [Source:HGNC Symbol;Acc:6658]
ENSG00000110011	DNAJC4	ENSMUSG00000024963	Dnajc4	0.186	0.6678	0.278527	No		750	DnaJ (Hsp40) homolog, subfamily C, member 4 [Source:HGNC Symbol;Acc:5271]
ENSG00000110013	SIAE	ENSMUSG00000001942	Siae	0.1234	0.4843	0.254801	No		1572	sialic acid acetylesterase [Source:HGNC Symbol;Acc:18187]
ENSG00000110060	PUS3	ENSMUSG00000032103	Pus3	0.0799	0.4096	0.195068	No		1446	pseudouridylate synthase 3 [Source:HGNC Symbol;Acc:25461]
ENSG00000110063	DCPS	ENSMUSG00000032040	Dcps	0.0568	0.5804	0.0978635	No		1014	decapping enzyme, scavenger [Source:HGNC Symbol;Acc:29812]
ENSG00000110077	MS4A6A	ENSMUSG00000079419	Ms4a6c	0.4751	0.7443	0.638318	No		831	membrane-spanning 4-domains, subfamily A, member 6A [Source:HGNC Symbol;Acc:13375]
ENSG00000110079	MS4A4A	ENSMUSG00000024675	Ms4a4c	0.4631	0.7459	0.620861	No		720	membrane-spanning 4-domains, subfamily A, member 4A [Source:HGNC Symbol;Acc:13371]
ENSG00000110104	CCDC86	ENSMUSG00000024732	Ccdc86	0.1859	0.826	0.225061	No		1083	coiled-coil domain containing 86 [Source:HGNC Symbol;Acc:28359]
ENSG00000110195	FOLR1	ENSMUSG00000001827	Folr1	0.1303	0.8988	0.144971	No		774	folate receptor 1 (adult) [Source:HGNC Symbol;Acc:3791]
ENSG00000110203	FOLR3						No		864	folate receptor 3 (gamma) [Source:HGNC Symbol;Acc:3795]
ENSG00000110218	PANX1	ENSMUSG00000031934	Panx1	0.0853	0.7232	0.117948	No		1281	pannexin 1 [Source:HGNC Symbol;Acc:8599]
ENSG00000110245	APOC3	ENSMUSG00000032081	Apoc3	0.2672	0.6025	0.443485	No		354	apolipoprotein C-III [Source:HGNC Symbol;Acc:610]
ENSG00000110448	CD5	ENSMUSG00000024669	Cd5	0.2512	0.8526	0.294628	No		1488	CD5 molecule [Source:HGNC Symbol;Acc:1685]
ENSG00000110484	SCGB2A2	ENSMUSG00000096818	Gm2617	0.7134	1.8071	0.394776	No		363	secretoglobin, family 2A, member 2 [Source:HGNC Symbol;Acc:7050]
ENSG00000110536	PTPMT1						No		606	protein tyrosine phosphatase, mitochondrial 1 [Source:HGNC Symbol;Acc:26965]
ENSG00000110583	NAA40	ENSMUSG00000024764	Naa40	0.0054	0.5073	0.0106446	No		714	N(alpha)-acetyltransferase 40, NatD catalytic subunit [Source:HGNC Symbol;Acc:25845]
ENSG00000110619	CARS	ENSMUSG00000010755	Cars	0.053	0.6187	0.0856635	No		2496	cysteinyl-tRNA synthetase [Source:HGNC Symbol;Acc:1493]
ENSG00000110628	SLC22A18	ENSMUSG00000000154	Slc22a18	0.147	1.2011	0.122388	No		1275	solute carrier family 22, member 18 [Source:HGNC Symbol;Acc:10964]
ENSG00000110680	CALCA	ENSMUSG00000030669	Calca	0.1388	0.3589	0.386737	No		426	calcitonin-related polypeptide alpha [Source:HGNC Symbol;Acc:1437]
ENSG00000110717	NDUFS8	ENSMUSG00000059734	Ndufs8	0.0581	1.1964	0.0485624	No		633	NADH dehydrogenase (ubiquinone) Fe-S protein 8, 23kDa (NADH-coenzyme Q reductase) [Source:HGNC Symbol;Acc:7715]
ENSG00000110756	HPS5	ENSMUSG00000014418	Hps5	0.105	0.4513	0.232661	No		3390	Hermansky-Pudlak syndrome 5 [Source:HGNC Symbol;Acc:17022]
ENSG00000110852	CLEC2B	ENSMUSG00000047720	4922502D21Rik	1.0673	1.7949	0.594629	No		450	C-type lectin domain family 2, member B [Source:HGNC Symbol;Acc:2053]
ENSG00000110876	SELPLG	ENSMUSG00000048163	Selplg	0.4544	0.6634	0.684956	No		1287	selectin P ligand [Source:HGNC Symbol;Acc:10722]
ENSG00000111077	TENC1	ENSMUSG00000037003	Tenc1	0.0596	0.5566	0.107079	No		4260	tensin like C1 domain containing phosphatase (tensin 2) [Source:HGNC Symbol;Acc:19737]
ENSG00000111144	LTA4H	ENSMUSG00000015889	Lta4h	0.0387	0.5134	0.0753798	No		1836	leukotriene A4 hydrolase [Source:HGNC Symbol;Acc:6710]
ENSG00000111215	PRR4						No		405	proline rich 4 (lacrimal) [Source:HGNC Symbol;Acc:18020]
ENSG00000111261	MANSC1	ENSMUSG00000032718	Mansc1	0.2775	0.7128	0.38931	No		1296	MANSC domain containing 1 [Source:HGNC Symbol;Acc:25505]
ENSG00000111271	ACAD10	ENSMUSG00000042647	Acad12	0.1569	0.6456	0.24303	No		3273	acyl-CoA dehydrogenase family, member 10 [Source:HGNC Symbol;Acc:21597]
ENSG00000111305	GSG1	ENSMUSG00000030206	Gsg1	0.1686	0.5253	0.320959	No		1089	germ cell associated 1 [Source:HGNC Symbol;Acc:19716]
ENSG00000111331	OAS3	ENSMUSG00000032661	Oas3	0.2006	0.908	0.220925	No		3264	2'-5'-oligoadenylate synthetase 3, 100kDa [Source:HGNC Symbol;Acc:8088]
ENSG00000111341	MGP	ENSMUSG00000030218	Mgp	0.0864	1.014	0.0852071	No		387	matrix Gla protein [Source:HGNC Symbol;Acc:7060]
ENSG00000111405	ENDOU	ENSMUSG00000022468	Endou	0.1754	1.1886	0.147569	No		1233	endonuclease, polyU-specific [Source:HGNC Symbol;Acc:14369]
ENSG00000111536	IL26						No		516	interleukin 26 [Source:HGNC Symbol;Acc:17119]
ENSG00000111554	MDM1	ENSMUSG00000020212	Mdm1	0.1941	0.5925	0.327595	No		2145	Mdm1 nuclear protein homolog (mouse) [Source:HGNC Symbol;Acc:29917]
ENSG00000111670	GNPTAB	ENSMUSG00000035311	Gnptab	0.0663	0.6162	0.107595	No		3771	N-acetylglucosamine-1-phosphate transferase, alpha and beta subunits [Source:HGNC Symbol;Acc:29670]
ENSG00000111678	C12orf57	ENSMUSG00000072772	Grcc10	0.0111	0.7898	0.0140542	No		381	chromosome 12 open reading frame 57 [Source:HGNC Symbol;Acc:29521]
ENSG00000111729	CLEC4A	ENSMUSG00000043832	Clec4a3	0.4527	0.4194	1.0794	No		714	C-type lectin domain family 4, member A [Source:HGNC Symbol;Acc:13257]
ENSG00000111775	COX6A1	ENSMUSG00000041697	Cox6a1	0.1033	0.6756	0.152901	No		330	cytochrome c oxidase subunit VIa polypeptide 1 [Source:HGNC Symbol;Acc:2277]
ENSG00000111796	KLRB1	ENSMUSG00000030325	Klrb1c	0.4836	0.6375	0.758588	No		678	killer cell lectin-like receptor subfamily B, member 1 [Source:HGNC Symbol;Acc:6373]
ENSG00000111801	BTN3A3	ENSMUSG00000058435	Btnl4	0.5902	1.704	0.346362	No		1755	butyrophilin, subfamily 3, member A3 [Source:HGNC Symbol;Acc:1140]
ENSG00000111802	TDP2	ENSMUSG00000035958	Tdp2	0.2351	0.4541	0.517727	No		1179	tyrosyl-DNA phosphodiesterase 2 [Source:HGNC Symbol;Acc:17768]
ENSG00000111834	RSPH4A	ENSMUSG00000039552	Rsph4a	0.1712	0.5248	0.32622	No		2151	radial spoke head 4 homolog A (Chlamydomonas) [Source:HGNC Symbol;Acc:21558]
ENSG00000111850	SMIM8	ENSMUSG00000028295	Smim8	0.0586	0.6191	0.0946535	No		294	small integral membrane protein 8 [Source:HGNC Symbol;Acc:21401]
ENSG00000111981	ULBP1						No		735	UL16 binding protein 1 [Source:HGNC Symbol;Acc:14893]
ENSG00000112110	MRPL18	ENSMUSG00000057388	Mrpl18	0.1062	0.5186	0.204782	No		543	mitochondrial ribosomal protein L18 [Source:HGNC Symbol;Acc:14477]
ENSG00000112115	IL17A	ENSMUSG00000025929	Il17a	0.2429	0.5688	0.427039	No		468	interleukin 17A [Source:HGNC Symbol;Acc:5981]
ENSG00000112167	SAYSD1	ENSMUSG00000045107	Saysd1	0.1374	0.6003	0.228886	No		552	SAYSVFN motif domain containing 1 [Source:HGNC Symbol;Acc:21025]
ENSG00000112195	TREML2	ENSMUSG00000071068	Treml2	0.3744	0.7618	0.491468	No		966	triggering receptor expressed on myeloid cells-like 2 [Source:HGNC Symbol;Acc:21092]
ENSG00000112273	HDGFL1	ENSMUSG00000045835	Hdgfl1	0.3822	2.4427	0.156466	No		756	hepatoma derived growth factor-like 1 [Source:HGNC Symbol;Acc:21095]
ENSG00000112299	VNN1	ENSMUSG00000037440	Vnn1	0.1598	0.6747	0.236846	No		1542	vanin 1 [Source:HGNC Symbol;Acc:12705]
ENSG00000112303	VNN2						No		1563	vanin 2 [Source:HGNC Symbol;Acc:12706]
ENSG00000112304	ACOT13	ENSMUSG00000006717	Acot13	0.0982	0.5987	0.164022	No		423	acyl-CoA thioesterase 13 [Source:HGNC Symbol;Acc:20999]
ENSG00000112337	SLC17A2	ENSMUSG00000036110	Slc17a2	0.1491	0.6811	0.218911	No		1437	solute carrier family 17, member 2 [Source:HGNC Symbol;Acc:10930]
ENSG00000112343	TRIM38	ENSMUSG00000064140	Trim38	0.3403	0.6772	0.50251	No		1398	tripartite motif containing 38 [Source:HGNC Symbol;Acc:10059]
ENSG00000112367	FIG4	ENSMUSG00000038417	Fig4	0.0264	0.6059	0.0435715	No		2724	FIG4 homolog, SAC1 lipid phosphatase domain containing (S. cerevisiae) [Source:HGNC Symbol;Acc:16873]
ENSG00000112462	OR12D3	ENSMUSG00000029184	Olfr109	0.1209	0.7683	0.15736	No		951	olfactory receptor, family 12, subfamily D, member 3 [Source:HGNC Symbol;Acc:13963]
ENSG00000112473	SLC39A7	ENSMUSG00000024327	Slc39a7	0.0776	0.4009	0.193564	No		1410	solute carrier family 39 (zinc transporter), member 7 [Source:HGNC Symbol;Acc:4927]
ENSG00000112494	UNC93A	ENSMUSG00000056133	Gm9992	0.1817	1.1016	0.164942	No		1374	unc-93 homolog A (C. elegans) [Source:HGNC Symbol;Acc:12570]
ENSG00000112530	PACRG	ENSMUSG00000037196	Pacrg	0.0369	0.4576	0.0806381	No		891	PARK2 co-regulated [Source:HGNC Symbol;Acc:19152]
ENSG00000112539	C6orf118	ENSMUSG00000023873	1700010I14Rik	0.346	1.5792	0.219098	No		1410	chromosome 6 open reading frame 118 [Source:HGNC Symbol;Acc:21233]
ENSG00000112584	FAM120B	ENSMUSG00000014763	Fam120b	0.162	0.7628	0.212375	No		2802	family with sequence similarity 120B [Source:HGNC Symbol;Acc:21109]
ENSG00000112667	DNPH1	ENSMUSG00000040658	Dnph1	0.1723	0.7054	0.244259	No		732	2'-deoxynucleoside 5'-phosphate N-hydrolase 1 [Source:HGNC Symbol;Acc:21218]
ENSG00000112695	COX7A2	ENSMUSG00000032330	Cox7a2	0.1139	0.7564	0.150582	No		348	cytochrome c oxidase subunit VIIa polypeptide 2 (liver) [Source:HGNC Symbol;Acc:2288]
ENSG00000112706	IMPG1	ENSMUSG00000032343	Impg1	0.2363	0.4773	0.495076	No		2394	interphotoreceptor matrix proteoglycan 1 [Source:HGNC Symbol;Acc:6055]
ENSG00000112763	BTN2A1	ENSMUSG00000053216	Btn2a2	0.2334	0.7719	0.302371	No		1584	butyrophilin, subfamily 2, member A1 [Source:HGNC Symbol;Acc:1136]
ENSG00000112769	LAMA4	ENSMUSG00000019846	Lama4	0.0618	0.5298	0.116648	No		5472	laminin, alpha 4 [Source:HGNC Symbol;Acc:6484]
ENSG00000112799	LY86	ENSMUSG00000021423	Ly86	0.1889	0.6125	0.308408	No		489	lymphocyte antigen 86 [Source:HGNC Symbol;Acc:16837]
ENSG00000112877	CEP72	ENSMUSG00000021572	Cep72	0.232	0.8769	0.264568	No		1944	centrosomal protein 72kDa [Source:HGNC Symbol;Acc:25547]
ENSG00000112977	DAP	ENSMUSG00000039168	Dap	0.03	0.6229	0.0481618	No		615	death-associated protein [Source:HGNC Symbol;Acc:2672]
ENSG00000113088	GZMK	ENSMUSG00000042385	Gzmk	0.1754	0.6344	0.276482	No		795	granzyme K (granzyme 3; tryptase II) [Source:HGNC Symbol;Acc:4711]
ENSG00000113249	HAVCR1	ENSMUSG00000040405	Havcr1	0.6874	1.9374	0.354805	No		1206	hepatitis A virus cellular receptor 1 [Source:HGNC Symbol;Acc:17866]
ENSG00000113303	BTNL8						No		1503	butyrophilin-like 8 [Source:HGNC Symbol;Acc:26131]
ENSG00000113391	FAM172A	ENSMUSG00000064138	Fam172a	0.0325	0.4468	0.0727395	No		1251	family with sequence similarity 172, member A [Source:HGNC Symbol;Acc:25365]
ENSG00000113492	AGXT2	ENSMUSG00000089678	Agxt2	0.0825	0.5116	0.161259	No		1545	alanine--glyoxylate aminotransferase 2 [Source:HGNC Symbol;Acc:14412]
ENSG00000113593	PPWD1	ENSMUSG00000021713	Ppwd1	0.0147	0.4805	0.0305931	No		1941	peptidylprolyl isomerase domain and WD repeat containing 1 [Source:HGNC Symbol;Acc:28954]
ENSG00000113621	TXNDC15	ENSMUSG00000021497	Txndc15	0.1212	0.7396	0.163872	No		1083	thioredoxin domain containing 15 [Source:HGNC Symbol;Acc:20652]
ENSG00000113811	SELK	ENSMUSG00000042682	Selk				No		285	Selenoprotein K [Source:UniProtKB/Swiss-Prot;Acc:Q9Y6D0]
ENSG00000113845	TIMMDC1	ENSMUSG00000002846	Timmdc1	0.1854	0.5491	0.337643	No		858	translocase of inner mitochondrial membrane domain containing 1 [Source:HGNC Symbol;Acc:1321]
ENSG00000113889	KNG1	ENSMUSG00000022875	Kng1	0.3032	0.6281	0.482726	No		1935	kininogen 1 [Source:HGNC Symbol;Acc:6383]
ENSG00000114124	GRK7						No		1662	G protein-coupled receptor kinase 7 [Source:HGNC Symbol;Acc:17031]
ENSG00000114248	LRRC31	ENSMUSG00000074653	Lrrc31	0.1817	0.6245	0.290953	No		1659	leucine rich repeat containing 31 [Source:HGNC Symbol;Acc:26261]
ENSG00000114405	C3orf14	ENSMUSG00000033111	3830406C13Rik	0.1817	0.3396	0.535041	No		387	chromosome 3 open reading frame 14 [Source:HGNC Symbol;Acc:25024]
ENSG00000114455	HHLA2						No		1245	HERV-H LTR-associating 2 [Source:HGNC Symbol;Acc:4905]
ENSG00000114473	IQCG	ENSMUSG00000035578	Iqcg	0.2339	0.723	0.323513	No		1332	IQ motif containing G [Source:HGNC Symbol;Acc:25251]
ENSG00000114480	GBE1	ENSMUSG00000022707	Gbe1	0.0492	0.5563	0.0884415	No		2109	glucan (1,4-alpha-), branching enzyme 1 [Source:HGNC Symbol;Acc:4180]
ENSG00000114547	ROPN1B	ENSMUSG00000022832	Ropn1	0.0815	0.425	0.191765	No		639	rhophilin associated tail protein 1B [Source:HGNC Symbol;Acc:31927]
ENSG00000114626	ABTB1	ENSMUSG00000030083	Abtb1	0.0294	1.1184	0.0262876	No		1437	ankyrin repeat and BTB (POZ) domain containing 1 [Source:HGNC Symbol;Acc:18275]
ENSG00000114638	UPK1B	ENSMUSG00000049436	Upk1b	0.0517	0.5149	0.100408	No		783	uroplakin 1B [Source:HGNC Symbol;Acc:12578]
ENSG00000114654	EFCC1	ENSMUSG00000068263	Efcc1	0.1844	1.0541	0.174936	No		1797	EF-hand and coiled-coil domain containing 1 [Source:HGNC Symbol;Acc:25692]
ENSG00000114656	KIAA1257						No		1230	KIAA1257 [Source:HGNC Symbol;Acc:29231]
ENSG00000114786	ABHD14A-ACY1	ENSMUSG00000023262	Acy1	0.1216	0.541	0.224769	No		1530	ABHD14A-ACY1 readthrough (NMD candidate) [Source:HGNC Symbol;Acc:38856]
ENSG00000115042	FAHD2A	ENSMUSG00000027371	Fahd2a	0.0781	0.5384	0.145059	No		945	fumarylacetoacetate hydrolase domain containing 2A [Source:HGNC Symbol;Acc:24252]
ENSG00000115129	TP53I3	ENSMUSG00000033488	BC026585	1.0135	61.7842	0.0164039	No		999	tumor protein p53 inducible protein 3 [Source:HGNC Symbol;Acc:19373]
ENSG00000115204	MPV17	ENSMUSG00000090262	Mpv17	0.0451	0.3263	0.138216	No		576	MpV17 mitochondrial inner membrane protein [Source:HGNC Symbol;Acc:7224]
ENSG00000115255	REEP6	ENSMUSG00000035504	Reep6	0.1105	0.7153	0.154481	No		555	receptor accessory protein 6 [Source:HGNC Symbol;Acc:30078]
ENSG00000115275	MOGS	ENSMUSG00000030036	Mogs	0.0788	0.5997	0.131399	No		2514	mannosyl-oligosaccharide glucosidase [Source:HGNC Symbol;Acc:24862]
ENSG00000115282	TTC31						No		1560	tetratricopeptide repeat domain 31 [Source:HGNC Symbol;Acc:25759]
ENSG00000115363	EVA1A	ENSMUSG00000035104	Eva1a	0.0575	0.9239	0.0622362	No		459	eva-1 homolog A (C. elegans) [Source:HGNC Symbol;Acc:25816]
ENSG00000115386	REG1A	ENSMUSG00000023140	Reg2	0.2154	0.7967	0.270365	No		501	regenerating islet-derived 1 alpha [Source:HGNC Symbol;Acc:9951]
ENSG00000115392	FANCL	ENSMUSG00000004018	Fancl	0.1242	0.4507	0.275571	No		1143	Fanconi anemia, complementation group L [Source:HGNC Symbol;Acc:20748]
ENSG00000115446	UNC50	ENSMUSG00000026111	Unc50	0.0209	0.662	0.031571	No		831	unc-50 homolog (C. elegans) [Source:HGNC Symbol;Acc:16046]
ENSG00000115514	TXNDC9	ENSMUSG00000058407	Txndc9	0.0559	0.621	0.0900161	No		681	thioredoxin domain containing 9 [Source:HGNC Symbol;Acc:24110]
ENSG00000115523	GNLY						No		519	granulysin [Source:HGNC Symbol;Acc:4414]
ENSG00000115568	ZNF142	ENSMUSG00000026135	Zfp142	0.0806	0.4671	0.172554	Yes	C2H2-ZF	5064	zinc finger protein 142 [Source:HGNC Symbol;Acc:12927]
ENSG00000115590	IL1R2	ENSMUSG00000026073	Il1r2	0.2788	0.7443	0.37458	No		1197	interleukin 1 receptor, type II [Source:HGNC Symbol;Acc:5994]
ENSG00000115598	IL1RL2	ENSMUSG00000070942	Il1rl2	0.2328	0.8003	0.290891	No		1728	interleukin 1 receptor-like 2 [Source:HGNC Symbol;Acc:5999]
ENSG00000115705	TPO	ENSMUSG00000020673	Tpo	0.1436	1.0294	0.139499	No		2802	thyroid peroxidase [Source:HGNC Symbol;Acc:12015]
ENSG00000115762	PLEKHB2	ENSMUSG00000026123	Plekhb2	0.0466	1.032	0.045155	No		930	pleckstrin homology domain containing, family B (evectins) member 2 [Source:HGNC Symbol;Acc:19236]
ENSG00000115944	COX7A2L	ENSMUSG00000068537	Gm10242	0.1906	0.5025	0.379303	No		345	cytochrome c oxidase subunit VIIa polypeptide 2 like [Source:HGNC Symbol;Acc:2289]
ENSG00000115970	THADA	ENSMUSG00000024251	Thada	0.1247	0.5096	0.244702	No		5862	thyroid adenoma associated [Source:HGNC Symbol;Acc:19217]
ENSG00000115998	C2orf42	ENSMUSG00000046679	C87436	0.0423	0.4803	0.08807	No		1725	chromosome 2 open reading frame 42 [Source:HGNC Symbol;Acc:26056]
ENSG00000116096	SPR	ENSMUSG00000068303	Spr-ps1	0.2384	1.0045	0.237332	No		786	sepiapterin reductase (7,8-dihydrobiopterin:NADP+ oxidoreductase) [Source:HGNC Symbol;Acc:11257]
ENSG00000116151	MORN1	ENSMUSG00000029049	Morn1	0.1992	0.6993	0.284856	No		1494	MORN repeat containing 1 [Source:HGNC Symbol;Acc:25852]
ENSG00000116221	MRPL37	ENSMUSG00000028622	Mrpl37	0.1077	0.6235	0.172735	No		1452	mitochondrial ribosomal protein L37 [Source:HGNC Symbol;Acc:14034]
ENSG00000116663	FBXO6	ENSMUSG00000055401	Fbxo6	0.1678	1.1024	0.152213	No		882	F-box protein 6 [Source:HGNC Symbol;Acc:13585]
ENSG00000116668	SWT1	ENSMUSG00000052748	Swt1	0.1679	0.3849	0.436217	No		2703	SWT1 RNA endoribonuclease homolog (S. cerevisiae) [Source:HGNC Symbol;Acc:16785]
ENSG00000116690	PRG4	ENSMUSG00000006014	Prg4	0.2309	0.5659	0.408023	No		4215	proteoglycan 4 [Source:HGNC Symbol;Acc:9364]
ENSG00000116691	MIIP	ENSMUSG00000029022	Miip	0.2857	0.8482	0.336831	No		1167	migration and invasion inhibitory protein [Source:HGNC Symbol;Acc:25715]
ENSG00000116721	PRAMEF1	ENSMUSG00000078626	Gm12790	0.6684	1.4841	0.450374	No		1425	PRAME family member 1 [Source:HGNC Symbol;Acc:28840]
ENSG00000116726	PRAMEF12	ENSMUSG00000078626	Gm12790	0.6534	1.6953	0.385419	No		1452	PRAME family member 12 [Source:HGNC Symbol;Acc:22125]
ENSG00000116783	TNNI3K	ENSMUSG00000040086	Tnni3k	0.0592	0.6402	0.0924711	No		2811	TNNI3 interacting kinase [Source:HGNC Symbol;Acc:19661]
ENSG00000116785	CFHR3	ENSMUSG00000026365	Cfh	0.4934	1.2864	0.383551	No		993	complement factor H-related 3 [Source:HGNC Symbol;Acc:16980]
ENSG00000116791	CRYZ	ENSMUSG00000028199	Cryz	0.1114	0.9239	0.120576	No		990	crystallin, zeta (quinone reductase) [Source:HGNC Symbol;Acc:2419]
ENSG00000116815	CD58						No		753	CD58 molecule [Source:HGNC Symbol;Acc:1688]
ENSG00000116830	TTF2	ENSMUSG00000033222	Ttf2	0.1858	0.4892	0.379804	No		3489	transcription termination factor, RNA polymerase II [Source:HGNC Symbol;Acc:12398]
ENSG00000116885	OSCP1	ENSMUSG00000042616	Oscp1	0.0739	0.5186	0.142499	No		1170	organic solute carrier partner 1 [Source:HGNC Symbol;Acc:29971]
ENSG00000116922	C1orf109						No		612	chromosome 1 open reading frame 109 [Source:HGNC Symbol;Acc:26039]
ENSG00000116996	ZP4						No		1623	zona pellucida glycoprotein 4 [Source:HGNC Symbol;Acc:15770]
ENSG00000117010	ZNF684						Yes	C2H2-ZF	1137	zinc finger protein 684 [Source:HGNC Symbol;Acc:28418]
ENSG00000117054	ACADM	ENSMUSG00000062908	Acadm	0.0633	0.9183	0.0689317	No		1365	acyl-CoA dehydrogenase, C-4 to C-12 straight chain [Source:HGNC Symbol;Acc:89]
ENSG00000117091	CD48	ENSMUSG00000015355	Cd48	0.4271	0.7755	0.550741	No		732	CD48 molecule [Source:HGNC Symbol;Acc:1683]
ENSG00000117148	ACTL8	ENSMUSG00000066368	Actl11	0.9148	4.5743	0.199987	No		1101	actin-like 8 [Source:HGNC Symbol;Acc:24018]
ENSG00000117215	PLA2G2D	ENSMUSG00000041202	Pla2g2d	0.1612	0.74	0.217838	No		438	phospholipase A2, group IID [Source:HGNC Symbol;Acc:9033]
ENSG00000117226	GBP3						No		1788	guanylate binding protein 3 [Source:HGNC Symbol;Acc:4184]
ENSG00000117228	GBP1						No		1779	guanylate binding protein 1, interferon-inducible [Source:HGNC Symbol;Acc:4182]
ENSG00000117281	CD160	ENSMUSG00000038304	Cd160	0.2211	0.3482	0.63498	No		546	CD160 molecule [Source:HGNC Symbol;Acc:17013]
ENSG00000117335	CD46	ENSMUSG00000016493	Cd46	0.3834	0.9221	0.41579	No		1200	CD46 molecule, complement regulatory protein [Source:HGNC Symbol;Acc:6953]
ENSG00000117407	ARTN	ENSMUSG00000028539	Artn	0.2391	1.3665	0.174973	No		714	artemin [Source:HGNC Symbol;Acc:727]
ENSG00000117448	AKR1A1	ENSMUSG00000028692	Akr1a1	0.0356	0.5052	0.0704671	No		978	aldo-keto reductase family 1, member A1 (aldehyde reductase) [Source:HGNC Symbol;Acc:380]
ENSG00000117480	FAAH	ENSMUSG00000034171	Faah	0.0895	0.6231	0.143637	No		1740	fatty acid amide hydrolase [Source:HGNC Symbol;Acc:3553]
ENSG00000117481	NSUN4	ENSMUSG00000028706	Nsun4	0.0766	0.3661	0.209232	No		1155	NOP2/Sun domain family, member 4 [Source:HGNC Symbol;Acc:31802]
ENSG00000117501	MROH9	ENSMUSG00000071890	Mroh9	0.3192	0.616	0.518182	No		2586	maestro heat-like repeat family member 9 [Source:HGNC Symbol;Acc:26287]
ENSG00000117507	FMO6P	ENSMUSG00000095576	Fmo6	0.0826	0.554	0.149097	No		1257	flavin containing monooxygenase 6 pseudogene [Source:HGNC Symbol;Acc:24024]
ENSG00000117586	TNFSF4	ENSMUSG00000026700	Tnfsf4	0.4358	0.4729	0.921548	No		552	tumor necrosis factor (ligand) superfamily, member 4 [Source:HGNC Symbol;Acc:11934]
ENSG00000117592	PRDX6	ENSMUSG00000050114	Prdx6b	0.1215	0.4348	0.279439	No		675	peroxiredoxin 6 [Source:HGNC Symbol;Acc:16753]
ENSG00000117597	DIEXF	ENSMUSG00000016181	Diexf	0.0637	0.6125	0.104	No		2271	digestive organ expansion factor homolog (zebrafish) [Source:HGNC Symbol;Acc:28440]
ENSG00000117616	C1orf63	ENSMUSG00000037266	D4Wsu53e	0.1334	0.8474	0.157423	No		876	chromosome 1 open reading frame 63 [Source:HGNC Symbol;Acc:25234]
ENSG00000117791	43526	ENSMUSG00000073481	43526	0.1399	0.7822	0.178855	No		1008	mitochondrial amidoxime reducing component 2 [Source:HGNC Symbol;Acc:26064]
ENSG00000117862	TXNDC12	ENSMUSG00000028567	Txndc12	0.0683	0.4796	0.14241	No		519	thioredoxin domain containing 12 (endoplasmic reticulum) [Source:HGNC Symbol;Acc:24626]
ENSG00000118094	TREH	ENSMUSG00000032098	Treh	0.1012	0.6744	0.150059	No		1749	trehalase (brush-border membrane glycoprotein) [Source:HGNC Symbol;Acc:12266]
ENSG00000118137	APOA1	ENSMUSG00000032083	Apoa1	0.211	0.9428	0.223801	No		804	apolipoprotein A-I [Source:HGNC Symbol;Acc:600]
ENSG00000118245	TNP1	ENSMUSG00000026182	Tnp1	0.0675	0.3324	0.203069	No		168	transition protein 1 (during histone to protamine replacement) [Source:HGNC Symbol;Acc:11951]
ENSG00000118246	FASTKD2	ENSMUSG00000025962	Fastkd2	0.2113	0.5103	0.41407	No		2133	FAST kinase domains 2 [Source:HGNC Symbol;Acc:29160]
ENSG00000118292	C1orf54	ENSMUSG00000038543	BC028528	0.2466	0.5036	0.489674	No		396	chromosome 1 open reading frame 54 [Source:HGNC Symbol;Acc:26258]
ENSG00000118307	CASC1	ENSMUSG00000043541	Casc1	0.2267	1.4907	0.152076	No		2169	cancer susceptibility candidate 1 [Source:HGNC Symbol;Acc:29599]
ENSG00000118308	LRMP	ENSMUSG00000030263	Lrmp	0.1996	0.8341	0.2393	No		1500	lymphoid-restricted membrane protein [Source:HGNC Symbol;Acc:6690]
ENSG00000118514	ALDH8A1	ENSMUSG00000037542	Aldh8a1	0.0575	0.5906	0.0973586	No		1464	aldehyde dehydrogenase 8 family, member A1 [Source:HGNC Symbol;Acc:15471]
ENSG00000118557	PMFBP1	ENSMUSG00000031727	Pmfbp1	0.1845	1.015	0.181773	No		3069	polyamine modulated factor 1 binding protein 1 [Source:HGNC Symbol;Acc:17728]
ENSG00000118620	ZNF430	ENSMUSG00000059839	Zfp874b	0.4051	0.9934	0.407791	Yes	C2H2-ZF	1713	zinc finger protein 430 [Source:HGNC Symbol;Acc:20808]
ENSG00000118702	GHRH	ENSMUSG00000027643	Ghrh	0.2565	1.7953	0.142873	No		327	growth hormone releasing hormone [Source:HGNC Symbol;Acc:4265]
ENSG00000118777	ABCG2	ENSMUSG00000029802	Abcg2	0.1146	0.5505	0.208174	No		1968	ATP-binding cassette, sub-family G (WHITE), member 2 [Source:HGNC Symbol;Acc:74]
ENSG00000118855	MFSD1	ENSMUSG00000027775	Mfsd1	0.0646	0.5159	0.125218	No		1545	major facilitator superfamily domain containing 1 [Source:HGNC Symbol;Acc:25874]
ENSG00000118894	FAM86A	ENSMUSG00000022544	Fam86	0.1817	0.6189	0.293585	No		993	family with sequence similarity 86, member A [Source:HGNC Symbol;Acc:32221]
ENSG00000118960	HS1BP3	ENSMUSG00000020605	Hs1bp3	0.1403	0.4867	0.288268	No		1179	HCLS1 binding protein 3 [Source:HGNC Symbol;Acc:24979]
ENSG00000118965	WDR35	ENSMUSG00000066643	Wdr35	0.0396	0.599	0.0661102	No		3546	WD repeat domain 35 [Source:HGNC Symbol;Acc:29250]
ENSG00000119013	NDUFB3	ENSMUSG00000026032	Ndufb3	0.1248	0.6633	0.18815	No		297	NADH dehydrogenase (ubiquinone) 1 beta subcomplex, 3, 12kDa [Source:HGNC Symbol;Acc:7698]
ENSG00000119147	C2orf40	ENSMUSG00000026051	1500015O10Rik	0.093	0.7936	0.117188	No		447	chromosome 2 open reading frame 40 [Source:HGNC Symbol;Acc:24642]
ENSG00000119185	ITGB1BP1	ENSMUSG00000062352	Itgb1bp1	0.031	0.8815	0.0351673	No		603	integrin beta 1 binding protein 1 [Source:HGNC Symbol;Acc:23927]
ENSG00000119227	PIGZ	ENSMUSG00000045625	Pigz	0.1331	0.6406	0.207774	No		1740	phosphatidylinositol glycan anchor biosynthesis, class Z [Source:HGNC Symbol;Acc:30596]
ENSG00000119242	CCDC92	ENSMUSG00000037979	Ccdc92	0.0648	1.5625	0.041472	No		996	coiled-coil domain containing 92 [Source:HGNC Symbol;Acc:29563]
ENSG00000119321	FKBP15	ENSMUSG00000066151	Fkbp15	0.1199	0.4676	0.256416	No		3735	FK506 binding protein 15, 133kDa [Source:HGNC Symbol;Acc:23397]
ENSG00000119411	BSPRY	ENSMUSG00000028392	Bspry	0.138	0.6187	0.223048	No		1209	B-box and SPRY domain containing [Source:HGNC Symbol;Acc:18232]
ENSG00000119431	HDHD3	ENSMUSG00000038422	Hdhd3	0.1518	0.5732	0.264829	No		756	haloacid dehalogenase-like hydrolase domain containing 3 [Source:HGNC Symbol;Acc:28171]
ENSG00000119559	C19orf25	ENSMUSG00000020133	2310011J03Rik	0.2485	1.9234	0.129198	No		483	chromosome 19 open reading frame 25 [Source:HGNC Symbol;Acc:26711]
ENSG00000119574	ZBTB45	ENSMUSG00000049600	Zbtb45	0.0738	0.977	0.0755374	Yes	C2H2-ZF	1536	zinc finger and BTB domain containing 45 [Source:HGNC Symbol;Acc:23715]
ENSG00000119599	DCAF4	ENSMUSG00000021222	Dcaf4	0.105	0.6071	0.172953	No		1488	DDB1 and CUL4 associated factor 4 [Source:HGNC Symbol;Acc:20229]
ENSG00000119632	IFI27L2	ENSMUSG00000064215	Ifi27	0.5614	0.9709	0.578226	No		393	interferon, alpha-inducible protein 27-like 2 [Source:HGNC Symbol;Acc:19753]
ENSG00000119673	ACOT2	ENSMUSG00000072949	Acot1	0.1524	0.5804	0.262578	No		1452	acyl-CoA thioesterase 2 [Source:HGNC Symbol;Acc:18431]
ENSG00000119688	ABCD4	ENSMUSG00000021240	Abcd4	0.0526	0.4671	0.11261	No		1821	ATP-binding cassette, sub-family D (ALD), member 4 [Source:HGNC Symbol;Acc:68]
ENSG00000119705	SLIRP	ENSMUSG00000021040	Slirp	0.2216	0.6507	0.340556	No		375	SRA stem-loop interacting RNA binding protein [Source:HGNC Symbol;Acc:20495]
ENSG00000119714	GPR68	ENSMUSG00000047415	Gpr68	0.0421	1.3975	0.0301252	No		1128	G protein-coupled receptor 68 [Source:HGNC Symbol;Acc:4519]
ENSG00000119737	GPR75	ENSMUSG00000043999	Gpr75	0.0678	0.5348	0.126776	No		1623	G protein-coupled receptor 75 [Source:HGNC Symbol;Acc:4526]
ENSG00000119777	TMEM214	ENSMUSG00000038828	Tmem214	0.1033	0.5333	0.1937	No		2070	transmembrane protein 214 [Source:HGNC Symbol;Acc:25983]
ENSG00000119888	EPCAM	ENSMUSG00000045394	Epcam	0.1204	0.8573	0.140441	No		1029	epithelial cell adhesion molecule [Source:HGNC Symbol;Acc:11529]
ENSG00000119906	FAM178A	ENSMUSG00000036097	Fam178a	0.0853	0.3502	0.243575	No		3561	family with sequence similarity 178, member A [Source:HGNC Symbol;Acc:17814]
ENSG00000119917	IFIT3	ENSMUSG00000074896	Ifit3	0.2923	0.8486	0.34445	No		1473	interferon-induced protein with tetratricopeptide repeats 3 [Source:HGNC Symbol;Acc:5411]
ENSG00000119922	IFIT2	ENSMUSG00000045932	Ifit2	0.2732	0.5805	0.470629	No		1419	interferon-induced protein with tetratricopeptide repeats 2 [Source:HGNC Symbol;Acc:5409]
ENSG00000119929	CUTC	ENSMUSG00000025193	Cutc	0.0429	0.4995	0.0858859	No		822	cutC copper transporter [Source:HGNC Symbol;Acc:24271]
ENSG00000119943	PYROXD2	ENSMUSG00000060224	Pyroxd2	0.0884	0.5445	0.162351	No		1746	pyridine nucleotide-disulphide oxidoreductase domain 2 [Source:HGNC Symbol;Acc:23517]
ENSG00000119965	C10orf88	ENSMUSG00000040177	2310057M21Rik	0.1749	0.5397	0.324069	No		1338	chromosome 10 open reading frame 88 [Source:HGNC Symbol;Acc:25822]
ENSG00000119977	TCTN3	ENSMUSG00000025008	Tctn3	0.1675	0.5356	0.312733	No		1878	tectonic family member 3 [Source:HGNC Symbol;Acc:24519]
ENSG00000119986	AVPI1	ENSMUSG00000018821	Avpi1	0.1391	0.9861	0.141061	No		444	arginine vasopressin-induced 1 [Source:HGNC Symbol;Acc:30898]
ENSG00000120008	WDR11	ENSMUSG00000042055	Wdr11	0.0302	0.5439	0.0555249	No		3675	WD repeat domain 11 [Source:HGNC Symbol;Acc:13831]
ENSG00000120051	CCDC147	ENSMUSG00000046585	Ccdc147	0.0759	1.0675	0.0711007	No		2619	coiled-coil domain containing 147 [Source:HGNC Symbol;Acc:26676]
ENSG00000120055	C10orf95						No		774	chromosome 10 open reading frame 95 [Source:HGNC Symbol;Acc:25880]
ENSG00000120160	EQTN	ENSMUSG00000028575	Eqtn	0.3266	0.6341	0.515061	No		885	equatorin, sperm acrosome associated [Source:HGNC Symbol;Acc:1359]
ENSG00000120210	INSL6	ENSMUSG00000050957	Insl6	0.4176	0.6084	0.686391	No		642	insulin-like 6 [Source:HGNC Symbol;Acc:6089]
ENSG00000120211	INSL4						No		420	insulin-like 4 (placenta) [Source:HGNC Symbol;Acc:6087]
ENSG00000120215	MLANA	ENSMUSG00000024806	Mlana	0.2294	0.4336	0.529059	No		357	melan-A [Source:HGNC Symbol;Acc:7124]
ENSG00000120235	IFNA6	ENSMUSG00000078355	Gm13280	0.2754	0.6013	0.458008	No		570	interferon, alpha 6 [Source:HGNC Symbol;Acc:5427]
ENSG00000120242	IFNA8	ENSMUSG00000078355	Gm13280	0.2989	0.5088	0.587461	No		570	interferon, alpha 8 [Source:HGNC Symbol;Acc:5429]
ENSG00000120289	MAGEB4	ENSMUSG00000035427	Mageb4	0.3642	0.7219	0.504502	No		1041	melanoma antigen family B, 4 [Source:HGNC Symbol;Acc:6811]
ENSG00000120306	CYSTM1	ENSMUSG00000046727	Cystm1	0.1943	0.6997	0.27769	No		294	cysteine-rich transmembrane module containing 1 [Source:HGNC Symbol;Acc:30239]
ENSG00000120314	WDR55	ENSMUSG00000042660	Wdr55	0.0638	0.8496	0.0750942	No		1152	WD repeat domain 55 [Source:HGNC Symbol;Acc:25971]
ENSG00000120329	SLC25A2	ENSMUSG00000050304	Slc25a2	0.1239	0.5768	0.214806	No		906	solute carrier family 25 (mitochondrial carrier; ornithine transporter) member 2 [Source:HGNC Symbol;Acc:22921]
ENSG00000120341	SEC16B	ENSMUSG00000026589	Sec16b	0.171	0.5077	0.336813	No		3183	SEC16 homolog B (S. cerevisiae) [Source:HGNC Symbol;Acc:30301]
ENSG00000120370	GORAB	ENSMUSG00000040124	Gorab	0.1633	0.5951	0.274408	No		1185	golgin, RAB6-interacting [Source:HGNC Symbol;Acc:25676]
ENSG00000120436	GPR31	ENSMUSG00000071311	Gpr31b	0.2818	1.1943	0.235954	No		960	G protein-coupled receptor 31 [Source:HGNC Symbol;Acc:4486]
ENSG00000120437	ACAT2	ENSMUSG00000023832	Acat2	0.0683	0.4686	0.145753	No		1281	acetyl-CoA acetyltransferase 2 [Source:HGNC Symbol;Acc:94]
ENSG00000120440	TTLL2	ENSMUSG00000079722	Ttll2	0.2411	1.4234	0.169383	No		1779	tubulin tyrosine ligase-like family, member 2 [Source:HGNC Symbol;Acc:21211]
ENSG00000120471	TP53AIP1						No		375	tumor protein p53 regulated apoptosis inducing protein 1 [Source:HGNC Symbol;Acc:29984]
ENSG00000120519	SLC10A7	ENSMUSG00000031684	Slc10a7	0.0285	0.529	0.0538752	No		1077	solute carrier family 10, member 7 [Source:HGNC Symbol;Acc:23088]
ENSG00000120526	NUDCD1	ENSMUSG00000038736	Nudcd1	0.0494	0.3831	0.128948	No		1752	NudC domain containing 1 [Source:HGNC Symbol;Acc:24306]
ENSG00000120659	TNFSF11	ENSMUSG00000022015	Tnfsf11	0.0856	0.6173	0.138668	No		954	tumor necrosis factor (ligand) superfamily, member 11 [Source:HGNC Symbol;Acc:11926]
ENSG00000120669	SOHLH2	ENSMUSG00000027794	Sohlh2	0.3976	0.6847	0.580692	Yes	bHLH	1509	spermatogenesis and oogenesis specific basic helix-loop-helix 2 [Source:HGNC Symbol;Acc:26026]
ENSG00000120686	UFM1	ENSMUSG00000027746	Ufm1	0	0.6086	0	No		312	ubiquitin-fold modifier 1 [Source:HGNC Symbol;Acc:20597]
ENSG00000120696	KBTBD7	ENSMUSG00000043881	Kbtbd7	0.0235	0.5272	0.0445751	No		2055	kelch repeat and BTB (POZ) domain containing 7 [Source:HGNC Symbol;Acc:25266]
ENSG00000120697	ALG5	ENSMUSG00000036632	Alg5	0.0604	0.4705	0.128374	No		975	ALG5, dolichyl-phosphate beta-glucosyltransferase [Source:HGNC Symbol;Acc:20266]
ENSG00000120729	MYOT	ENSMUSG00000024471	Myot	0.0535	0.4725	0.113228	No		1497	myotilin [Source:HGNC Symbol;Acc:12399]
ENSG00000120802	TMPO	ENSMUSG00000019961	Tmpo	0.1208	0.3943	0.306366	No		2085	thymopoietin [Source:HGNC Symbol;Acc:11875]
ENSG00000120860	CCDC53	ENSMUSG00000020056	Ccdc53	0.0549	0.4101	0.13387	No		585	coiled-coil domain containing 53 [Source:HGNC Symbol;Acc:24256]
ENSG00000120889	TNFRSF10B	ENSMUSG00000022074	Tnfrsf10b	0.7379	1.5981	0.461736	No		1323	tumor necrosis factor receptor superfamily, member 10b [Source:HGNC Symbol;Acc:11905]
ENSG00000120937	NPPB						No		405	natriuretic peptide B [Source:HGNC Symbol;Acc:7940]
ENSG00000120952	PRAMEF2	ENSMUSG00000078626	Gm12790	0.6872	1.596	0.430576	No		1425	PRAME family member 2 [Source:HGNC Symbol;Acc:28841]
ENSG00000121053	EPX	ENSMUSG00000052234	Epx	0.0558	0.6549	0.0852038	No		2148	eosinophil peroxidase [Source:HGNC Symbol;Acc:3423]
ENSG00000121073	SLC35B1	ENSMUSG00000020873	Slc35b1	0.0198	0.4563	0.0433925	No		1080	solute carrier family 35, member B1 [Source:HGNC Symbol;Acc:20798]
ENSG00000121101	TEX14	ENSMUSG00000010342	Tex14	0.2063	0.4578	0.450633	No		4494	testis expressed 14 [Source:HGNC Symbol;Acc:11737]
ENSG00000121270	ABCC11						No		4149	ATP-binding cassette, sub-family C (CFTR/MRP), member 11 [Source:HGNC Symbol;Acc:14639]
ENSG00000121314	TAS2R8	ENSMUSG00000078280	Tas2r122	0.8492	3.1609	0.268658	No		930	taste receptor, type 2, member 8 [Source:HGNC Symbol;Acc:14915]
ENSG00000121318	TAS2R10	ENSMUSG00000063478	Tas2r114	0.3561	0.615	0.579024	No		924	taste receptor, type 2, member 10 [Source:HGNC Symbol;Acc:14918]
ENSG00000121335	PRB2						No		1251	proline-rich protein BstNI subfamily 2 [Source:HGNC Symbol;Acc:9338]
ENSG00000121350	PYROXD1	ENSMUSG00000041671	Pyroxd1	0.0858	0.7193	0.119283	No		1503	pyridine nucleotide-disulphide oxidoreductase domain 1 [Source:HGNC Symbol;Acc:26162]
ENSG00000121351	IAPP	ENSMUSG00000041681	Iapp	0.2109	0.6821	0.309192	No		270	islet amyloid polypeptide [Source:HGNC Symbol;Acc:5329]
ENSG00000121377	TAS2R7	ENSMUSG00000054497	Tas2r130	0.2114	0.3862	0.547385	No		957	taste receptor, type 2, member 7 [Source:HGNC Symbol;Acc:14913]
ENSG00000121381	TAS2R9						No		939	taste receptor, type 2, member 9 [Source:HGNC Symbol;Acc:14917]
ENSG00000121388	RP11-408E5.4
ENSG00000121406	ZNF549						Yes	C2H2-ZF	1923	zinc finger protein 549 [Source:HGNC Symbol;Acc:26632]
ENSG00000121410	A1BG	ENSMUSG00000022347	A1bg	0.4599	1.4529	0.316539	No		1488	alpha-1-B glycoprotein [Source:HGNC Symbol;Acc:5]
ENSG00000121552	CSTA	ENSMUSG00000022902	Stfa2	0.3565	0.7423	0.480264	No		297	cystatin A (stefin A) [Source:HGNC Symbol;Acc:2481]
ENSG00000121570	DPPA4	ENSMUSG00000092039	Gm5501	0.4417	1.1414	0.386981	No		915	developmental pluripotency associated 4 [Source:HGNC Symbol;Acc:19200]
ENSG00000121716	PILRB	ENSMUSG00000066684	Pilrb1	0.5605	0.9932	0.564337	No		816	paired immunoglobin-like type 2 receptor beta [Source:HGNC Symbol;Acc:18297]
ENSG00000121848	RNF115	ENSMUSG00000028098	Rnf115	0.0355	0.3045	0.116585	No		915	ring finger protein 115 [Source:HGNC Symbol;Acc:18154]
ENSG00000121864	ZNF639	ENSMUSG00000027667	Zfp639	0.0349	0.6756	0.0516578	Yes	C2H2-ZF	1458	zinc finger protein 639 [Source:HGNC Symbol;Acc:30950]
ENSG00000121895	TMEM156	ENSMUSG00000037913	Tmem156	0.2846	0.4409	0.645498	No		891	transmembrane protein 156 [Source:HGNC Symbol;Acc:26260]
ENSG00000121933	ADORA3	ENSMUSG00000074344	Adora3	0.2374	0.7426	0.319688	No		1044	adenosine A3 receptor [Source:HGNC Symbol;Acc:268]
ENSG00000121940	CLCC1	ENSMUSG00000027884	Clcc1	0.1597	0.5836	0.273646	No		1656	chloride channel CLIC-like 1 [Source:HGNC Symbol;Acc:29675]
ENSG00000121988	ZRANB3	ENSMUSG00000036086	Zranb3	0.1313	0.5949	0.220709	No		3240	zinc finger, RAN-binding domain containing 3 [Source:HGNC Symbol;Acc:25249]
ENSG00000122033	MTIF3	ENSMUSG00000016510	Mtif3	0.2482	0.8826	0.281215	No		837	mitochondrial translational initiation factor 3 [Source:HGNC Symbol;Acc:29788]
ENSG00000122085	MTERFD2	ENSMUSG00000026273	Mterfd2	0.2465	0.4954	0.497578	Yes	mTERF	1146	MTERF domain containing 2 [Source:HGNC Symbol;Acc:28785]
ENSG00000122133	PAEP						No		543	progestagen-associated endometrial protein [Source:HGNC Symbol;Acc:8573]
ENSG00000122136	OBP2A	ENSMUSG00000026919	Lcn4	0.6506	1.364	0.476979	No		687	odorant binding protein 2A [Source:HGNC Symbol;Acc:23380]
ENSG00000122140	MRPS2	ENSMUSG00000035772	Mrps2	0.1593	1.1018	0.144582	No		891	mitochondrial ribosomal protein S2 [Source:HGNC Symbol;Acc:14495]
ENSG00000122188	LAX1	ENSMUSG00000051998	Lax1	0.3728	0.4995	0.746346	No		1197	lymphocyte transmembrane adaptor 1 [Source:HGNC Symbol;Acc:26005]
ENSG00000122224	LY9	ENSMUSG00000004707	Ly9	0.3384	0.5425	0.623779	No		1968	lymphocyte antigen 9 [Source:HGNC Symbol;Acc:6730]
ENSG00000122304	PRM2						No		423	protamine 2 [Source:HGNC Symbol;Acc:9448]
ENSG00000122335	SERAC1	ENSMUSG00000015659	Serac1	0.0709	0.5724	0.123864	No		1965	serine active site containing 1 [Source:HGNC Symbol;Acc:21061]
ENSG00000122376	FAM35A	ENSMUSG00000041471	Fam35a	0.2357	0.5024	0.469148	No		2715	family with sequence similarity 35, member A [Source:HGNC Symbol;Acc:28773]
ENSG00000122484	RPAP2	ENSMUSG00000033773	Rpap2	0.1871	0.6261	0.298834	No		1839	RNA polymerase II associated protein 2 [Source:HGNC Symbol;Acc:25791]
ENSG00000122490	PQLC1	ENSMUSG00000034006	Pqlc1	0.0536	1.0752	0.0498512	No		816	PQ loop repeat containing 1 [Source:HGNC Symbol;Acc:26188]
ENSG00000122512	PMS2	ENSMUSG00000079109	Pms2	0.1401	0.6031	0.2323	No		2589	PMS2 postmeiotic segregation increased 2 (S. cerevisiae) [Source:HGNC Symbol;Acc:9122]
ENSG00000122543	OCM	ENSMUSG00000029618	Ocm	0.0561	0.6057	0.0926201	No		330	oncomodulin [Source:HGNC Symbol;Acc:8105]
ENSG00000122547	EEPD1	ENSMUSG00000036611	Eepd1	0.0502	0.726	0.069146	No		1710	endonuclease/exonuclease/phosphatase family domain containing 1 [Source:HGNC Symbol;Acc:22223]
ENSG00000122574	WIPF3	ENSMUSG00000086040	Wipf3	0.1276	0.5838	0.218568	No		1452	WAS/WASL interacting protein family, member 3 [Source:HGNC Symbol;Acc:22004]
ENSG00000122678	POLM	ENSMUSG00000020474	Polm	0.1395	0.6831	0.204216	No		1527	polymerase (DNA directed), mu [Source:HGNC Symbol;Acc:9185]
ENSG00000122679	RAMP3	ENSMUSG00000041046	Ramp3	0.1053	1.3041	0.0807453	No		456	receptor (G protein-coupled) activity modifying protein 3 [Source:HGNC Symbol;Acc:9845]
ENSG00000122687	FTSJ2	ENSMUSG00000029557	Ftsj2	0.1242	0.7613	0.163142	No		741	FtsJ RNA methyltransferase homolog 2 (E. coli) [Source:HGNC Symbol;Acc:16352]
ENSG00000122694	GLIPR2	ENSMUSG00000028480	Glipr2	0.0331	0.5882	0.0562734	No		465	GLI pathogenesis-related 2 [Source:HGNC Symbol;Acc:18007]
ENSG00000122696	SLC25A51	ENSMUSG00000045973	Slc25a51	0.0725	1.0203	0.0710575	No		894	solute carrier family 25, member 51 [Source:HGNC Symbol;Acc:23323]
ENSG00000122718	OR2S2	ENSMUSG00000071000	Olfr155	0.1009	0.6553	0.153975	No		960	olfactory receptor, family 2, subfamily S, member 2 [Source:HGNC Symbol;Acc:8276]
ENSG00000122783	C7orf49	ENSMUSG00000046806	3110062M04Rik	0.2096	0.7434	0.281948	No		474	chromosome 7 open reading frame 49 [Source:HGNC Symbol;Acc:22432]
ENSG00000122852	SFTPA1	ENSMUSG00000021789	Sftpa1	0.1937	0.5972	0.324347	No		792	surfactant protein A1 [Source:HGNC Symbol;Acc:10798]
ENSG00000122882	ECD	ENSMUSG00000021810	Ecd	0.1204	0.5413	0.222427	No		2034	ecdysoneless homolog (Drosophila) [Source:HGNC Symbol;Acc:17029]
ENSG00000123130	ACOT9	ENSMUSG00000047565	Acot10	0.1134	0.4401	0.257669	No		1347	acyl-CoA thioesterase 9 [Source:HGNC Symbol;Acc:17152]
ENSG00000123165	ACTRT1	ENSMUSG00000046615	Actrt1	0.1832	0.8896	0.205935	No		1131	actin-related protein T1 [Source:HGNC Symbol;Acc:24027]
ENSG00000123179	EBPL	ENSMUSG00000021928	Ebpl	0.1602	0.4762	0.336413	No		621	emopamil binding protein-like [Source:HGNC Symbol;Acc:18061]
ENSG00000123444	KBTBD4	ENSMUSG00000005505	Kbtbd4	0.0027	0.3806	0.00709406	No		1632	kelch repeat and BTB (POZ) domain containing 4 [Source:HGNC Symbol;Acc:23761]
ENSG00000123473	STIL	ENSMUSG00000028718	Stil	0.1498	0.5055	0.29634	No		3867	SCL/TAL1 interrupting locus [Source:HGNC Symbol;Acc:10879]
ENSG00000123545	NDUFAF4	ENSMUSG00000028261	Ndufaf4	0.1733	0.5286	0.327847	No		528	NADH dehydrogenase (ubiquinone) complex I, assembly factor 4 [Source:HGNC Symbol;Acc:21034]
ENSG00000123561	SERPINA7	ENSMUSG00000031271	Serpina7	0.1502	0.4295	0.349709	No		1248	serpin peptidase inhibitor, clade A (alpha-1 antiproteinase, antitrypsin), member 7 [Source:HGNC Symbol;Acc:11583]
ENSG00000123569	H2BFWT	ENSMUSG00000048155	H2bfm	0.4984	3.4691	0.143668	No		528	H2B histone family, member W, testis-specific [Source:HGNC Symbol;Acc:27252]
ENSG00000123594	ATXN3L	ENSMUSG00000021189	Atxn3	0.2088	0.7428	0.281099	No		1068	ataxin 3-like [Source:HGNC Symbol;Acc:24173]
ENSG00000123689	G0S2	ENSMUSG00000009633	G0s2	0.1349	1.3924	0.0968831	No		312	G0/G1switch 2 [Source:HGNC Symbol;Acc:30229]
ENSG00000123810	B9D2	ENSMUSG00000063439	B9d2	0.0161	0.7265	0.022161	No		528	B9 protein domain 2 [Source:HGNC Symbol;Acc:28636]
ENSG00000123838	C4BPA	ENSMUSG00000026405	C4bp	0.3671	0.5086	0.721785	No		1794	complement component 4 binding protein, alpha [Source:HGNC Symbol;Acc:1325]
ENSG00000123843	C4BPB						No		759	complement component 4 binding protein, beta [Source:HGNC Symbol;Acc:1328]
ENSG00000124006	OBSL1	ENSMUSG00000026211	Obsl1	0.0629	0.6263	0.100431	No		5691	obscurin-like 1 [Source:HGNC Symbol;Acc:29092]
ENSG00000124102	PI3						No		354	peptidase inhibitor 3, skin-derived [Source:HGNC Symbol;Acc:8947]
ENSG00000124103	FAM209A	ENSMUSG00000027505	Fam209	0.2952	0.5691	0.518714	No		516	family with sequence similarity 209, member A [Source:HGNC Symbol;Acc:16100]
ENSG00000124107	SLPI	ENSMUSG00000017002	Slpi	0.294	0.8326	0.353111	No		399	secretory leukocyte peptidase inhibitor [Source:HGNC Symbol;Acc:11092]
ENSG00000124116	WFDC3	ENSMUSG00000076434	Wfdc3	0.2205	0.5131	0.429741	No		696	WAP four-disulfide core domain 3 [Source:HGNC Symbol;Acc:15957]
ENSG00000124155	PIGT	ENSMUSG00000017721	Pigt	0.0357	0.6629	0.0538543	No		1737	phosphatidylinositol glycan anchor biosynthesis, class T [Source:HGNC Symbol;Acc:14938]
ENSG00000124157	SEMG2						No		1749	semenogelin II [Source:HGNC Symbol;Acc:10743]
ENSG00000124172	ATP5E	ENSMUSG00000016252	Atp5e	0.0265	0.5064	0.0523302	No		156	ATP synthase, H+ transporting, mitochondrial F1 complex, epsilon subunit [Source:HGNC Symbol;Acc:838]
ENSG00000124196	GTSF1L	ENSMUSG00000074608	Zfp850	0.6199	72.0743	0.00860085	No		447	gametocyte specific factor 1-like [Source:HGNC Symbol;Acc:16198]
ENSG00000124203	ZNF831	ENSMUSG00000050600	Zfp831	0.3191	0.7551	0.422593	Yes	C2H2-ZF	5034	zinc finger protein 831 [Source:HGNC Symbol;Acc:16167]
ENSG00000124217	MOCS3	ENSMUSG00000074576	Mocs3	0.1228	1.1911	0.103098	No		1383	molybdenum cofactor synthesis 3 [Source:HGNC Symbol;Acc:15765]
ENSG00000124222	STX16						No		978	syntaxin 16 [Source:HGNC Symbol;Acc:11431]
ENSG00000124232	RBPJL	ENSMUSG00000017007	Rbpjl	0.0601	0.657	0.0914764	Yes	CSL	1554	recombination signal binding protein for immunoglobulin kappa J region-like [Source:HGNC Symbol;Acc:13761]
ENSG00000124233	SEMG1						No		1389	semenogelin I [Source:HGNC Symbol;Acc:10742]
ENSG00000124243	BCAS4						No		636	breast carcinoma amplified sequence 4 [Source:HGNC Symbol;Acc:14367]
ENSG00000124251	TP53TG5	ENSMUSG00000017720	Trp53tg5	0.3346	0.6121	0.546643	No		873	TP53 target 5 [Source:HGNC Symbol;Acc:15856]
ENSG00000124256	ZBP1	ENSMUSG00000027514	Zbp1	0.4422	0.9495	0.465719	No		1341	Z-DNA binding protein 1 [Source:HGNC Symbol;Acc:16176]
ENSG00000124260	MAGEA10						No		1110	melanoma antigen family A, 10 [Source:HGNC Symbol;Acc:6797]
ENSG00000124299	PEPD	ENSMUSG00000063931	Pepd	0.0597	0.9497	0.062862	No		1482	peptidase D [Source:HGNC Symbol;Acc:8840]
ENSG00000124333	VAMP7	ENSMUSG00000051412	Vamp7	0.2517	0.729	0.345267	No		783	vesicle-associated membrane protein 7 [Source:HGNC Symbol;Acc:11486]
ENSG00000124334	IL9R	ENSMUSG00000020279	Il9r	0.2921	0.6343	0.460508	No		1566	interleukin 9 receptor [Source:HGNC Symbol;Acc:6030]
ENSG00000124343	XG						No		588	Xg blood group [Source:HGNC Symbol;Acc:12806]
ENSG00000124370	MCEE	ENSMUSG00000033429	Mcee	0.13	0.4266	0.304735	No		531	methylmalonyl CoA epimerase [Source:HGNC Symbol;Acc:16732]
ENSG00000124391	IL17C	ENSMUSG00000046108	Il17c	0.1335	1.3114	0.1018	No		594	interleukin 17C [Source:HGNC Symbol;Acc:5983]
ENSG00000124444	ZNF576						Yes	C2H2-ZF	513	zinc finger protein 576 [Source:HGNC Symbol;Acc:28357]
ENSG00000124449	IRGC	ENSMUSG00000062028	Irgc1	0.0561	0.9782	0.0573502	No		1392	immunity-related GTPase family, cinema [Source:HGNC Symbol;Acc:28835]
ENSG00000124467	PSG8	ENSMUSG00000023185	Ceacam14	0.795	1.0404	0.764129	No		1281	pregnancy specific beta-1-glycoprotein 8 [Source:HGNC Symbol;Acc:9525]
ENSG00000124469	CEACAM8	ENSMUSG00000070799	Psg26	0.794	1.0411	0.762655	No		1050	carcinoembryonic antigen-related cell adhesion molecule 8 [Source:HGNC Symbol;Acc:1820]
ENSG00000124508	BTN2A2	ENSMUSG00000053216	Btn2a2	0.191	0.7672	0.248957	No		1572	butyrophilin, subfamily 2, member A2 [Source:HGNC Symbol;Acc:1137]
ENSG00000124541	RRP36	ENSMUSG00000023971	Rrp36	0.0984	0.7095	0.138689	No		780	ribosomal RNA processing 36 homolog (S. cerevisiae) [Source:HGNC Symbol;Acc:21374]
ENSG00000124557	BTN1A1	ENSMUSG00000000706	Btn1a1	0.1584	0.4984	0.317817	No		1581	butyrophilin, subfamily 1, member A1 [Source:HGNC Symbol;Acc:1135]
ENSG00000124564	SLC17A3	ENSMUSG00000036083	Slc17a3	0.2653	0.5972	0.44424	No		1497	solute carrier family 17 (organic anion transporter), member 3 [Source:HGNC Symbol;Acc:10931]
ENSG00000124574	ABCC10	ENSMUSG00000032842	Abcc10	0.0902	0.4627	0.194943	No		4479	ATP-binding cassette, sub-family C (CFTR/MRP), member 10 [Source:HGNC Symbol;Acc:52]
ENSG00000124578	HIST1H4G	ENSMUSG00000060678	Hist1h4c	0.0746	1.3961	0.0534346	No		297	histone cluster 1, H4g [Source:HGNC Symbol;Acc:4792]
ENSG00000124593	PRICKLE4	ENSMUSG00000096549	Prickle4	0.211	0.5755	0.366638	No		1155	prickle homolog 4 (Drosophila) [Source:HGNC Symbol;Acc:16805]
ENSG00000124596	OARD1	ENSMUSG00000040771	Oard1	0.0207	0.3818	0.0542169	No		459	O-acyl-ADP-ribose deacylase 1 [Source:HGNC Symbol;Acc:21257]
ENSG00000124602	UNC5CL	ENSMUSG00000043592	Unc5cl	0.0868	0.801	0.108365	No		1557	unc-5 homolog C (C. elegans)-like [Source:HGNC Symbol;Acc:21203]
ENSG00000124608	AARS2	ENSMUSG00000023938	Aars2	0.0945	0.5985	0.157895	No		2958	alanyl-tRNA synthetase 2, mitochondrial [Source:HGNC Symbol;Acc:21022]
ENSG00000124613	ZNF391						Yes	C2H2-ZF	1077	zinc finger protein 391 [Source:HGNC Symbol;Acc:18779]
ENSG00000124615	MOCS1	ENSMUSG00000064120	Mocs1	0.0861	0.9517	0.0904697	No		1911	molybdenum cofactor synthesis 1 [Source:HGNC Symbol;Acc:7190]
ENSG00000124635	HIST1H2BJ	ENSMUSG00000068854	Hist2h2be	0.0131	1.6493	0.00794276	No		381	histone cluster 1, H2bj [Source:HGNC Symbol;Acc:4761]
ENSG00000124657	OR2B6	ENSMUSG00000036658	Olfr11	0.1085	0.6046	0.179457	No		942	olfactory receptor, family 2, subfamily B, member 6 [Source:HGNC Symbol;Acc:8241]
ENSG00000124659	TBCC	ENSMUSG00000036430	Tbcc	0.1391	0.9647	0.14419	No		1041	tubulin folding cofactor C [Source:HGNC Symbol;Acc:11580]
ENSG00000124693	HIST1H3B						No		411	histone cluster 1, H3b [Source:HGNC Symbol;Acc:4776]
ENSG00000124701	APOBEC2	ENSMUSG00000040694	Apobec2	0.0434	0.5922	0.0732861	No		675	apolipoprotein B mRNA editing enzyme, catalytic polypeptide-like 2 [Source:HGNC Symbol;Acc:605]
ENSG00000124731	TREM1	ENSMUSG00000042265	Trem1	0.5155	0.6148	0.838484	No		753	triggering receptor expressed on myeloid cells 1 [Source:HGNC Symbol;Acc:17760]
ENSG00000124733	MEA1	ENSMUSG00000002768	Mea1	0.0301	0.2739	0.109894	No		558	male-enhanced antigen 1 [Source:HGNC Symbol;Acc:6986]
ENSG00000124767	GLO1	ENSMUSG00000024026	Glo1	0.0548	1.0268	0.0533697	No		555	glyoxalase I [Source:HGNC Symbol;Acc:4323]
ENSG00000124784	RIOK1	ENSMUSG00000021428	Riok1	0.13	0.6211	0.209306	No		1707	RIO kinase 1 [Source:HGNC Symbol;Acc:18656]
ENSG00000124831	LRRFIP1	ENSMUSG00000026305	Lrrfip1	0.6816	1.999	0.34097	No		2427	leucine rich repeat (in FLII) interacting protein 1 [Source:HGNC Symbol;Acc:6702]
ENSG00000124839	RAB17	ENSMUSG00000026304	Rab17	0.1531	1.0457	0.146409	No		639	RAB17, member RAS oncogene family [Source:HGNC Symbol;Acc:16523]
ENSG00000124875	CXCL6	ENSMUSG00000029371	Cxcl5	0.3689	0.9225	0.399892	No		345	chemokine (C-X-C motif) ligand 6 [Source:HGNC Symbol;Acc:10643]
ENSG00000124900	TRIM51						No		1359	tripartite motif-containing 51 [Source:HGNC Symbol;Acc:19023]
ENSG00000124935	SCGB1D2						No		273	secretoglobin, family 1D, member 2 [Source:HGNC Symbol;Acc:18396]
ENSG00000124939	SCGB2A1	ENSMUSG00000096872	Scgb2a2	0.7767	1.1337	0.685102	No		288	secretoglobin, family 2A, member 1 [Source:HGNC Symbol;Acc:7051]
ENSG00000125046	SSUH2	ENSMUSG00000034387	Ssu2	0.1181	0.9432	0.125212	No		1128	ssu-2 homolog (C. elegans) [Source:HGNC Symbol;Acc:24809]
ENSG00000125122	LRRC29	ENSMUSG00000041679	Lrrc29	0.1034	0.5632	0.183594	No		672	leucine rich repeat containing 29 [Source:HGNC Symbol;Acc:13605]
ENSG00000125144	MT1G	ENSMUSG00000031765	Mt1	0.094	7.2101	0.0130373	No		207	metallothionein 1G [Source:HGNC Symbol;Acc:7399]
ENSG00000125148	MT2A	ENSMUSG00000031765	Mt1	0.1012	11.0504	0.00915804	No		222	metallothionein 2A [Source:HGNC Symbol;Acc:7406]
ENSG00000125245	GPR18	ENSMUSG00000050350	Gpr18	0.0866	0.7754	0.111684	No		996	G protein-coupled receptor 18 [Source:HGNC Symbol;Acc:4472]
ENSG00000125247	TMTC4	ENSMUSG00000041594	Tmtc4	0.051	0.3922	0.130036	No		2283	transmembrane and tetratricopeptide repeat containing 4 [Source:HGNC Symbol;Acc:25904]
ENSG00000125337	KIF25						No		1155	kinesin family member 25 [Source:HGNC Symbol;Acc:6390]
ENSG00000125363	AMELX	ENSMUSG00000031354	Amelx	0.0844	0.1627	0.518746	No		618	amelogenin, X-linked [Source:HGNC Symbol;Acc:461]
ENSG00000125375	ATP5S	ENSMUSG00000054894	Atp5s	0.133	0.3292	0.40401	No		801	ATP synthase, H+ transporting, mitochondrial Fo complex, subunit s (factor B) [Source:HGNC Symbol;Acc:18799]
ENSG00000125457	MIF4GD	ENSMUSG00000020743	Mif4gd	0.0345	0.407	0.0847666	No		792	MIF4G domain containing [Source:HGNC Symbol;Acc:24030]
ENSG00000125462	C1orf61						No		567	chromosome 1 open reading frame 61 [Source:HGNC Symbol;Acc:30780]
ENSG00000125498	KIR2DL1	ENSMUSG00000057439	Kir3dl2	0.4813	0.7009	0.686689	No		1125	killer cell immunoglobulin-like receptor, two domains, long cytoplasmic tail, 1 [Source:HGNC Symbol;Acc:6329]
ENSG00000125505	MBOAT7	ENSMUSG00000035596	Mboat7	0.0333	0.5953	0.0559382	No		1419	membrane bound O-acyltransferase domain containing 7 [Source:HGNC Symbol;Acc:15505]
ENSG00000125508	SRMS	ENSMUSG00000027579	Srms	0.1135	1.0726	0.105818	No		1467	src-related kinase lacking C-terminal regulatory tyrosine and N-terminal myristylation sites [Source:HGNC Symbol;Acc:11298]
ENSG00000125520	SLC2A4RG						Yes	C2H2-ZF	1164	SLC2A4 regulator [Source:HGNC Symbol;Acc:15930]
ENSG00000125531	C20orf195	ENSMUSG00000047841	BC051628	0.0947	1.2475	0.0759118	No		957	chromosome 20 open reading frame 195 [Source:HGNC Symbol;Acc:28764]
ENSG00000125534	PPDPF	ENSMUSG00000016344	Ppdpf	0.2042	0.8186	0.24945	No		423	pancreatic progenitor cell differentiation and proliferation factor [Source:HGNC Symbol;Acc:16142]
ENSG00000125571	IL37						No		657	interleukin 37 [Source:HGNC Symbol;Acc:15563]
ENSG00000125611	CHCHD5	ENSMUSG00000037938	Chchd5	0.05	0.6411	0.077991	No		477	coiled-coil-helix-coiled-coil-helix domain containing 5 [Source:HGNC Symbol;Acc:17840]
ENSG00000125650	PSPN	ENSMUSG00000002664	Pspn	0.325	1.4939	0.217551	No		495	persephin [Source:HGNC Symbol;Acc:9579]
ENSG00000125657	TNFSF9	ENSMUSG00000035678	Tnfsf9	0.7539	2.1772	0.34627	No		765	tumor necrosis factor (ligand) superfamily, member 9 [Source:HGNC Symbol;Acc:11939]
ENSG00000125741	OPA3	ENSMUSG00000052214	Opa3	0.1782	2.1867	0.0814927	No		543	optic atrophy 3 (autosomal recessive, with chorea and spastic paraplegia) [Source:HGNC Symbol;Acc:8142]
ENSG00000125787	GNRH2						No		363	gonadotropin-releasing hormone 2 [Source:HGNC Symbol;Acc:4420]
ENSG00000125788	DEFB126	ENSMUSG00000027468	Defb22	0.8246	1.0484	0.786532	No		336	defensin, beta 126 [Source:HGNC Symbol;Acc:15900]
ENSG00000125810	CD93	ENSMUSG00000027435	Cd93	0.2007	1.1184	0.179453	No		1959	CD93 molecule [Source:HGNC Symbol;Acc:15855]
ENSG00000125821	DTD1	ENSMUSG00000027430	Dtd1	0.0216	0.6643	0.0325154	No		630	D-tyrosyl-tRNA deacylase 1 [Source:HGNC Symbol;Acc:16219]
ENSG00000125823	CSTL1	ENSMUSG00000055177	Cstl1	0.2049	0.7573	0.270566	No		438	cystatin-like 1 [Source:HGNC Symbol;Acc:15958]
ENSG00000125831	CST11	ENSMUSG00000036958	Cst11	0.332	0.7004	0.474015	No		417	cystatin 11 [Source:HGNC Symbol;Acc:15959]
ENSG00000125861	GFRA4	ENSMUSG00000027316	Gfra4	0.2904	67.3877	0.00430939	No		900	GDNF family receptor alpha 4 [Source:HGNC Symbol;Acc:13821]
ENSG00000125900	SIRPD						No		597	signal-regulatory protein delta [Source:HGNC Symbol;Acc:16248]
ENSG00000125901	MRPS26	ENSMUSG00000037740	Mrps26	0.1719	0.9431	0.182271	No		618	mitochondrial ribosomal protein S26 [Source:HGNC Symbol;Acc:14045]
ENSG00000125903	DEFB129	ENSMUSG00000074681	Defb23	0.4161	0.852	0.48838	No		552	defensin, beta 129 [Source:HGNC Symbol;Acc:16218]
ENSG00000125999	BPIFB1	ENSMUSG00000027485	Bpifb1	0.2958	0.8429	0.350931	No		1455	BPI fold containing family B, member 1 [Source:HGNC Symbol;Acc:16108]
ENSG00000126088	UROD	ENSMUSG00000028684	Urod	0.038	0.3602	0.105497	No		1104	uroporphyrinogen decarboxylase [Source:HGNC Symbol;Acc:12591]
ENSG00000126106	TMEM53	ENSMUSG00000048772	Tmem53	0.0766	0.7022	0.109086	No		834	transmembrane protein 53 [Source:HGNC Symbol;Acc:26186]
ENSG00000126231	PROZ	ENSMUSG00000031445	Proz	0.211	0.9022	0.233873	No		1269	protein Z, vitamin K-dependent plasma glycoprotein [Source:HGNC Symbol;Acc:9460]
ENSG00000126233	SLURP1	ENSMUSG00000022596	Slurp1	0.1889	0.8981	0.210333	No		312	secreted LY6/PLAUR domain containing 1 [Source:HGNC Symbol;Acc:18746]
ENSG00000126246	IGFLR1	ENSMUSG00000036826	Igflr1	0.3227	1.0736	0.300577	No		1068	IGF-like family receptor 1 [Source:HGNC Symbol;Acc:23620]
ENSG00000126247	CAPNS1	ENSMUSG00000001794	Capns1	0.0264	0.5474	0.048228	No		969	calpain, small subunit 1 [Source:HGNC Symbol;Acc:1481]
ENSG00000126249	PDCD2L	ENSMUSG00000002635	Pdcd2l	0.1924	0.5931	0.324397	No		1077	programmed cell death 2-like [Source:HGNC Symbol;Acc:28194]
ENSG00000126262	FFAR2	ENSMUSG00000051314	Ffar2	0.0875	1.0325	0.0847458	No		993	free fatty acid receptor 2 [Source:HGNC Symbol;Acc:4501]
ENSG00000126264	HCST	ENSMUSG00000064109	Hcst	0.1611	0.6191	0.260216	No		282	hematopoietic cell signal transducer [Source:HGNC Symbol;Acc:16977]
ENSG00000126266	FFAR1	ENSMUSG00000044453	Ffar1	0.097	1.379	0.0703408	No		903	free fatty acid receptor 1 [Source:HGNC Symbol;Acc:4498]
ENSG00000126337	KRT36	ENSMUSG00000020916	Krt36	0.0781	0.5907	0.132216	No		1404	keratin 36 [Source:HGNC Symbol;Acc:6454]
ENSG00000126391	FRMD8	ENSMUSG00000024816	Frmd8	0.0629	1.013	0.0620928	No		1395	FERM domain containing 8 [Source:HGNC Symbol;Acc:25462]
ENSG00000126432	PRDX5	ENSMUSG00000024953	Prdx5	0.1436	0.5859	0.245093	No		645	peroxiredoxin 5 [Source:HGNC Symbol;Acc:9355]
ENSG00000126522	ASL	ENSMUSG00000025533	Asl	0.0312	0.822	0.0379562	No		1395	argininosuccinate lyase [Source:HGNC Symbol;Acc:746]
ENSG00000126524	SBDS	ENSMUSG00000025337	Sbds	0.0129	0.688	0.01875	No		753	Shwachman-Bodian-Diamond syndrome [Source:HGNC Symbol;Acc:19440]
ENSG00000126545	CSN1S1						No		558	casein alpha s1 [Source:HGNC Symbol;Acc:2445]
ENSG00000126549	STATH						No		189	statherin [Source:HGNC Symbol;Acc:11369]
ENSG00000126550	HTN1						No		174	histatin 1 [Source:HGNC Symbol;Acc:5283]
ENSG00000126709	IFI6						No		417	interferon, alpha-inducible protein 6 [Source:HGNC Symbol;Acc:4054]
ENSG00000126749	EMG1	ENSMUSG00000004268	Emg1	0.0677	0.5663	0.119548	No		732	EMG1 N1-specific pseudouridine methyltransferase [Source:HGNC Symbol;Acc:16912]
ENSG00000126752	SSX1	ENSMUSG00000079701	Ssxb3	0.678	1.2788	0.530185	No		567	synovial sarcoma, X breakpoint 1 [Source:HGNC Symbol;Acc:11335]
ENSG00000126790	L3HYPDH	ENSMUSG00000019718	L3hypdh	0.0638	0.6769	0.0942532	No		1065	L-3-hydroxyproline dehydratase (trans-) [Source:HGNC Symbol;Acc:20488]
ENSG00000126856	PRDM7						No		1479	PR domain containing 7 [Source:HGNC Symbol;Acc:9351]
ENSG00000126860	EVI2A	ENSMUSG00000078771	Evi2a	0.2038	0.6217	0.327811	No		780	ecotropic viral integration site 2A [Source:HGNC Symbol;Acc:3499]
ENSG00000126870	WDR60	ENSMUSG00000042050	Wdr60	0.1453	0.7135	0.203644	No		3201	WD repeat domain 60 [Source:HGNC Symbol;Acc:21862]
ENSG00000126890	CTAG2	ENSMUSG00000031181	Ctag2	1.374	3.7766	0.363819	No		633	cancer/testis antigen 2 [Source:HGNC Symbol;Acc:2492]
ENSG00000126947	ARMCX1	ENSMUSG00000033460	Armcx1	0.0791	0.5685	0.139138	No		1362	armadillo repeat containing, X-linked 1 [Source:HGNC Symbol;Acc:18073]
ENSG00000126952	NXF5	ENSMUSG00000031410	Nxf7	0.3698	0.7417	0.498584	No		1194	nuclear RNA export factor 5 [Source:HGNC Symbol;Acc:8075]
ENSG00000127074	RGS13	ENSMUSG00000051079	Rgs13	0.0907	0.5043	0.179853	No		480	regulator of G-protein signaling 13 [Source:HGNC Symbol;Acc:9995]
ENSG00000127081	ZNF484						Yes	C2H2-ZF	2565	zinc finger protein 484 [Source:HGNC Symbol;Acc:23385]
ENSG00000127129	EDN2	ENSMUSG00000028635	Edn2	0.1928	0.6039	0.319258	No		537	endothelin 2 [Source:HGNC Symbol;Acc:3177]
ENSG00000127252	HRASLS	ENSMUSG00000022525	Hrasls	0.0884	0.5425	0.162949	No		822	HRAS-like suppressor [Source:HGNC Symbol;Acc:14922]
ENSG00000127318	IL22	ENSMUSG00000074695	Il22	0.137	0.7386	0.185486	No		540	interleukin 22 [Source:HGNC Symbol;Acc:14900]
ENSG00000127324	TSPAN8	ENSMUSG00000034127	Tspan8	0.2165	0.9972	0.217108	No		714	tetraspanin 8 [Source:HGNC Symbol;Acc:11855]
ENSG00000127362	TAS2R3	ENSMUSG00000052850	Tas2r137	0.2455	0.4281	0.573464	No		951	taste receptor, type 2, member 3 [Source:HGNC Symbol;Acc:14910]
ENSG00000127364	TAS2R4	ENSMUSG00000037140	Tas2r108	0.2485	0.5157	0.481869	No		900	taste receptor, type 2, member 4 [Source:HGNC Symbol;Acc:14911]
ENSG00000127366	TAS2R5	ENSMUSG00000046652	Tas2r143	0.8904	5	0.17808	No		900	taste receptor, type 2, member 5 [Source:HGNC Symbol;Acc:14912]
ENSG00000127399	LRRC61	ENSMUSG00000073096	Lrrc61	0.0675	0.7828	0.0862289	No		780	leucine rich repeat containing 61 [Source:HGNC Symbol;Acc:21704]
ENSG00000127415	IDUA	ENSMUSG00000033540	Idua	0.1164	1.1088	0.104978	No		2028	iduronidase, alpha-L- [Source:HGNC Symbol;Acc:5391]
ENSG00000127419	TMEM175	ENSMUSG00000013495	Tmem175	0.113	0.978	0.115542	No		1515	transmembrane protein 175 [Source:HGNC Symbol;Acc:28709]
ENSG00000127423	AUNIP	ENSMUSG00000078521	Aunip	0.2863	0.4722	0.606311	No		1116	aurora kinase A and ninein interacting protein [Source:HGNC Symbol;Acc:28363]
ENSG00000127472	PLA2G5	ENSMUSG00000041193	Pla2g5	0.1286	1.1044	0.116443	No		417	phospholipase A2, group V [Source:HGNC Symbol;Acc:9038]
ENSG00000127515	OR7A10	ENSMUSG00000060205	Olfr57	0.1792	0.6353	0.282071	No		930	olfactory receptor, family 7, subfamily A, member 10 [Source:HGNC Symbol;Acc:8356]
ENSG00000127526	SLC35E1	ENSMUSG00000019731	Slc35e1	0.0516	1.2679	0.0406972	No		1233	solute carrier family 35, member E1 [Source:HGNC Symbol;Acc:20803]
ENSG00000127529	OR7C2	ENSMUSG00000051190	Olfr1356	0.1839	0.6188	0.297188	No		960	olfactory receptor, family 7, subfamily C, member 2 [Source:HGNC Symbol;Acc:8374]
ENSG00000127530	OR7C1	ENSMUSG00000051952	Olfr371	0.2028	0.9147	0.221712	No		963	olfactory receptor, family 7, subfamily C, member 1 [Source:HGNC Symbol;Acc:8373]
ENSG00000127533	F2RL3	ENSMUSG00000050147	F2rl3	0.1608	1.2891	0.124738	No		1158	coagulation factor II (thrombin) receptor-like 3 [Source:HGNC Symbol;Acc:3540]
ENSG00000127540	UQCR11	ENSMUSG00000020163	Uqcr11	0.0877	0.9778	0.0896911	No		171	ubiquinol-cytochrome c reductase, complex III subunit XI [Source:HGNC Symbol;Acc:30862]
ENSG00000127554	GFER	ENSMUSG00000040888	Gfer	0.1058	0.8398	0.125982	No		618	growth factor, augmenter of liver regeneration [Source:HGNC Symbol;Acc:4236]
ENSG00000127588	GNG13	ENSMUSG00000025739	Gng13	0.0174	1.8263	0.00952746	No		204	guanine nucleotide binding protein (G protein), gamma 13 [Source:HGNC Symbol;Acc:14131]
ENSG00000127780	OR1E2	ENSMUSG00000060335	Olfr384	0.1643	0.549	0.299271	No		972	olfactory receptor, family 1, subfamily E, member 2 [Source:HGNC Symbol;Acc:8190]
ENSG00000127838	PNKD	ENSMUSG00000026179	Pnkd	0.0192	0.4354	0.0440974	No		1158	paroxysmal nonkinesigenic dyskinesia [Source:HGNC Symbol;Acc:9153]
ENSG00000127903	ZNF835						Yes	C2H2-ZF	1614	zinc finger protein 835 [Source:HGNC Symbol;Acc:34332]
ENSG00000127920	GNG11	ENSMUSG00000032766	Gng11	0	0.3694	0	No		222	guanine nucleotide binding protein (G protein), gamma 11 [Source:HGNC Symbol;Acc:4403]
ENSG00000127989	MTERF	ENSMUSG00000053178	Gm9897	0.1607	0.4601	0.349272	Yes	mTERF	1200	mitochondrial transcription termination factor [Source:HGNC Symbol;Acc:21463]
ENSG00000127993	RBM48	ENSMUSG00000040302	Rbm48	0.1762	0.6425	0.274241	No		1131	RNA binding motif protein 48 [Source:HGNC Symbol;Acc:21785]
ENSG00000128165	ADM2	ENSMUSG00000054136	Adm2	0.2279	0.813	0.28032	No		699	adrenomedullin 2 [Source:HGNC Symbol;Acc:28898]
ENSG00000128185	DGCR6L	ENSMUSG00000003531	Dgcr6	0.0589	1.4556	0.0404644	No		663	DiGeorge syndrome critical region gene 6-like [Source:HGNC Symbol;Acc:18551]
ENSG00000128250	RFPL1						No		954	ret finger protein-like 1 [Source:HGNC Symbol;Acc:9977]
ENSG00000128253	RFPL2						No		1137	ret finger protein-like 2 [Source:HGNC Symbol;Acc:9979]
ENSG00000128254	C22orf24						No		684	chromosome 22 open reading frame 24 [Source:HGNC Symbol;Acc:23051]
ENSG00000128274	A4GALT	ENSMUSG00000047878	A4galt	0.1213	1.3466	0.0900787	No		1062	alpha 1,4-galactosyltransferase [Source:HGNC Symbol;Acc:18149]
ENSG00000128276	RFPL3	ENSMUSG00000022534	Mefv	1.2342	60.6334	0.0203551	No		954	ret finger protein-like 3 [Source:HGNC Symbol;Acc:9980]
ENSG00000128284	APOL3	ENSMUSG00000044309	Apol7c	0.5005	0.9968	0.502107	No		1209	apolipoprotein L, 3 [Source:HGNC Symbol;Acc:14868]
ENSG00000128311	TST	ENSMUSG00000044986	Tst	0.0514	0.7286	0.0705463	No		894	thiosulfate sulfurtransferase (rhodanese) [Source:HGNC Symbol;Acc:12388]
ENSG00000128313	APOL5	ENSMUSG00000010601	Apol7a	0.73	1.6164	0.451621	No		1302	apolipoprotein L, 5 [Source:HGNC Symbol;Acc:14869]
ENSG00000128322	IGLL1	ENSMUSG00000076937	Iglc2	0.2483	0.9108	0.272617	No		642	immunoglobulin lambda-like polypeptide 1 [Source:HGNC Symbol;Acc:5870]
ENSG00000128335	APOL2	ENSMUSG00000050982	Apol10a	0.7429	0.7157	1.038	No		1350	apolipoprotein L, 2 [Source:HGNC Symbol;Acc:619]
ENSG00000128346	C22orf23	ENSMUSG00000033029	1700088E04Rik	0.1064	0.7692	0.138326	No		654	chromosome 22 open reading frame 23 [Source:HGNC Symbol;Acc:18589]
ENSG00000128383	APOBEC3A						No		600	apolipoprotein B mRNA editing enzyme, catalytic polypeptide-like 3A [Source:HGNC Symbol;Acc:17343]
ENSG00000128394	APOBEC3F						No		1122	apolipoprotein B mRNA editing enzyme, catalytic polypeptide-like 3F [Source:HGNC Symbol;Acc:17356]
ENSG00000128408	RIBC2	ENSMUSG00000022431	Ribc2	0.1906	0.5987	0.318356	No		1134	RIB43A domain with coiled-coils 2 [Source:HGNC Symbol;Acc:13241]
ENSG00000128422	KRT17	ENSMUSG00000035557	Krt17	0.0228	0.6431	0.0354533	No		1299	keratin 17 [Source:HGNC Symbol;Acc:6427]
ENSG00000128482	RNF112	ENSMUSG00000010086	Rnf112	0.0603	0.7707	0.0782406	No		1896	ring finger protein 112 [Source:HGNC Symbol;Acc:12968]
ENSG00000128519	TAS2R16	ENSMUSG00000043865	Tas2r118	0.3737	0.6015	0.62128	No		876	taste receptor, type 2, member 16 [Source:HGNC Symbol;Acc:14921]
ENSG00000128536	CDHR3	ENSMUSG00000035860	Cdhr3	0.145	0.5021	0.288787	No		2658	cadherin-related family member 3 [Source:HGNC Symbol;Acc:26308]
ENSG00000128563	PRKRIP1	ENSMUSG00000039737	Prkrip1	0.0386	0.3642	0.105986	No		555	PRKR interacting protein 1 (IL11 inducible) [Source:HGNC Symbol;Acc:21894]
ENSG00000128567	PODXL	ENSMUSG00000025608	Podxl	0.5682	1.3465	0.421983	No		1683	podocalyxin-like [Source:HGNC Symbol;Acc:9171]
ENSG00000128606	LRRC17	ENSMUSG00000039883	Lrrc17	0.0616	0.6922	0.0889916	No		1326	leucine rich repeat containing 17 [Source:HGNC Symbol;Acc:16895]
ENSG00000128609	NDUFA5	ENSMUSG00000023089	Ndufa5	0.0967	0.616	0.156981	No		351	NADH dehydrogenase (ubiquinone) 1 alpha subcomplex, 5 [Source:HGNC Symbol;Acc:7688]
ENSG00000128944	KNSTRN	ENSMUSG00000027331	Knstrn	0.2025	0.629	0.32194	No		951	kinetochore-localized astrin/SPAG5 binding protein [Source:HGNC Symbol;Acc:30767]
ENSG00000129007	CALML4	ENSMUSG00000032246	Calml4	0.059	0.6777	0.0870592	No		591	calmodulin-like 4 [Source:HGNC Symbol;Acc:18445]
ENSG00000129009	ISLR	ENSMUSG00000037206	Islr	0.0767	0.7637	0.100432	No		1287	immunoglobulin superfamily containing leucine-rich repeat [Source:HGNC Symbol;Acc:6133]
ENSG00000129028	THAP10						Yes	THAP_finger	774	THAP domain containing 10 [Source:HGNC Symbol;Acc:23193]
ENSG00000129071	MBD4	ENSMUSG00000030322	Mbd4	0.2396	0.5447	0.439875	Yes	MBD	1743	methyl-CpG binding domain protein 4 [Source:HGNC Symbol;Acc:6919]
ENSG00000129158	SERGEF	ENSMUSG00000030839	Sergef	0.1631	0.422	0.386493	No		1377	secretion regulating guanine nucleotide exchange factor [Source:HGNC Symbol;Acc:17499]
ENSG00000129194	SOX15	ENSMUSG00000041287	Sox15	0.1465	0.6628	0.221032	Yes	HMG/Sox	702	SRY (sex determining region Y)-box 15 [Source:HGNC Symbol;Acc:11196]
ENSG00000129195	FAM64A	ENSMUSG00000020808	Fam64a	0.1869	0.8249	0.226573	No		840	family with sequence similarity 64, member A [Source:HGNC Symbol;Acc:25483]
ENSG00000129197	RPAIN	ENSMUSG00000018449	Rpain	0.1871	0.7166	0.261094	No		696	RPA interacting protein [Source:HGNC Symbol;Acc:28641]
ENSG00000129214	SHBG	ENSMUSG00000005202	Shbg	0.2565	0.5199	0.493364	No		1209	sex hormone-binding globulin [Source:HGNC Symbol;Acc:10839]
ENSG00000129226	CD68	ENSMUSG00000018774	Cd68	0.1978	0.6195	0.31929	No		1065	CD68 molecule [Source:HGNC Symbol;Acc:1693]
ENSG00000129255	MPDU1	ENSMUSG00000018761	Mpdu1	0.045	0.505	0.0891089	No		744	mannose-P-dolichol utilization defect 1 [Source:HGNC Symbol;Acc:7207]
ENSG00000129277	CCL4	ENSMUSG00000018930	Ccl4	0.1348	0.4977	0.270846	No		279	chemokine (C-C motif) ligand 4 [Source:HGNC Symbol;Acc:10630]
ENSG00000129437	KLK14	ENSMUSG00000044737	Klk14	0.1678	0.8715	0.192542	No		804	kallikrein-related peptidase 14 [Source:HGNC Symbol;Acc:6362]
ENSG00000129450	SIGLEC9	ENSMUSG00000030474	Siglece	0.3841	1.0353	0.371004	No		1440	sialic acid binding Ig-like lectin 9 [Source:HGNC Symbol;Acc:10878]
ENSG00000129451	KLK10	ENSMUSG00000030693	Klk10	0.2031	0.7342	0.276628	No		831	kallikrein-related peptidase 10 [Source:HGNC Symbol;Acc:6358]
ENSG00000129455	KLK8	ENSMUSG00000064023	Klk8	0.1807	0.8929	0.202374	No		918	kallikrein-related peptidase 8 [Source:HGNC Symbol;Acc:6369]
ENSG00000129460	NGDN	ENSMUSG00000022204	Ngdn	0.0629	0.5055	0.124431	No		948	neuroguidin, EIF4E binding protein [Source:HGNC Symbol;Acc:20271]
ENSG00000129480	DTD2	ENSMUSG00000020956	Dtd2	0.0834	1.0615	0.0785681	No		507	D-tyrosyl-tRNA deacylase 2 (putative) [Source:HGNC Symbol;Acc:20277]
ENSG00000129534	MIS18BP1	ENSMUSG00000047534	Mis18bp1	0.3009	0.5979	0.503261	No		3399	MIS18 binding protein 1 [Source:HGNC Symbol;Acc:20190]
ENSG00000129538	RNASE1	ENSMUSG00000035896	Rnase1	0.1786	0.596	0.299664	No		471	ribonuclease, RNase A family, 1 (pancreatic) [Source:HGNC Symbol;Acc:10044]
ENSG00000129566	TEP1	ENSMUSG00000006281	Tep1	0.1574	0.5188	0.303392	No		7884	telomerase-associated protein 1 [Source:HGNC Symbol;Acc:11726]
ENSG00000129625	REEP5	ENSMUSG00000005873	Reep5	0.027	0.5391	0.0500835	No		570	receptor accessory protein 5 [Source:HGNC Symbol;Acc:30077]
ENSG00000129673	AANAT	ENSMUSG00000020804	Aanat	0.0819	0.9687	0.0845463	No		759	aralkylamine N-acetyltransferase [Source:HGNC Symbol;Acc:19]
ENSG00000129680	MAP7D3	ENSMUSG00000067878	Mtap7d3	0.6792	2.2648	0.299894	No		2631	MAP7 domain containing 3 [Source:HGNC Symbol;Acc:25742]
ENSG00000129744	ART1	ENSMUSG00000030996	Art1	0.1165	0.8016	0.145334	No		984	ADP-ribosyltransferase 1 [Source:HGNC Symbol;Acc:723]
ENSG00000129925	TMEM8A	ENSMUSG00000024180	Tmem8	0.1503	0.976	0.153996	No		2316	transmembrane protein 8A [Source:HGNC Symbol;Acc:17205]
ENSG00000129932	DOHH	ENSMUSG00000078440	Dohh	0.0822	2.4643	0.0333563	No		909	deoxyhypusine hydroxylase/monooxygenase [Source:HGNC Symbol;Acc:28662]
ENSG00000129965	INS-IGF2						No		603	INS-IGF2 readthrough [Source:HGNC Symbol;Acc:33527]
ENSG00000130005	GAMT	ENSMUSG00000020150	Gamt	0.1817	1.5642	0.116162	No		810	guanidinoacetate N-methyltransferase [Source:HGNC Symbol;Acc:4136]
ENSG00000130021	HDHD1	ENSMUSG00000048875	Hdhd1a	0.2042	0.9751	0.209414	No		756	haloacid dehalogenase-like hydrolase domain containing 1 [Source:HGNC Symbol;Acc:16818]
ENSG00000130023	ERMARD	ENSMUSG00000036552	Ermard	0.1962	0.6593	0.297588	No		2037	ER membrane-associated RNA degradation [Source:HGNC Symbol;Acc:21056]
ENSG00000130032	PRRG3	ENSMUSG00000033361	Prrg3	0.0271	0.6761	0.0400828	No		696	proline rich Gla (G-carboxyglutamic acid) 3 (transmembrane) [Source:HGNC Symbol;Acc:30798]
ENSG00000130035	GALNT8	ENSMUSG00000061864	Galntl6	0.8749	16.5289	0.0529315	No		1914	UDP-N-acetyl-alpha-D-galactosamine:polypeptide N-acetylgalactosaminyltransferase 8 (GalNAc-T8) [Source:HGNC Symbol;Acc:4130]
ENSG00000130167	TSPAN16						No		738	tetraspanin 16 [Source:HGNC Symbol;Acc:30725]
ENSG00000130173	C19orf80	ENSMUSG00000047822	Gm6484	0.1886	0.9768	0.193079	No		597	chromosome 19 open reading frame 80 [Source:HGNC Symbol;Acc:24933]
ENSG00000130175	PRKCSH	ENSMUSG00000003402	Prkcsh	0.0671	1.1832	0.0567106	No		1608	protein kinase C substrate 80K-H [Source:HGNC Symbol;Acc:9411]
ENSG00000130193	THEM6	ENSMUSG00000056665	Them6	0.0637	1.6164	0.0394086	No		627	thioesterase superfamily member 6 [Source:HGNC Symbol;Acc:29656]
ENSG00000130203	APOE	ENSMUSG00000002985	Apoe	0.1644	1.1147	0.147484	No		954	apolipoprotein E [Source:HGNC Symbol;Acc:613]
ENSG00000130208	APOC1	ENSMUSG00000040564	Apoc1	0.2358	1.0089	0.23372	No		390	apolipoprotein C-I [Source:HGNC Symbol;Acc:607]
ENSG00000130287	NCAN	ENSMUSG00000002341	Ncan	0.1993	0.9163	0.217505	No		3966	neurocan [Source:HGNC Symbol;Acc:2465]
ENSG00000130299	GTPBP3	ENSMUSG00000007610	Gtpbp3	0.1081	1.1451	0.0944022	No		1575	GTP binding protein 3 (mitochondrial) [Source:HGNC Symbol;Acc:14880]
ENSG00000130300	PLVAP	ENSMUSG00000034845	Plvap	0.2208	92.4392	0.0023886	No		1329	plasmalemma vesicle associated protein [Source:HGNC Symbol;Acc:13635]
ENSG00000130303	BST2	ENSMUSG00000046718	Bst2	0.567	72.688	0.00780046	No		543	bone marrow stromal cell antigen 2 [Source:HGNC Symbol;Acc:1119]
ENSG00000130307	USHBP1	ENSMUSG00000034911	Ushbp1	0.3045	1.1624	0.261958	No		2112	Usher syndrome 1C binding protein 1 [Source:HGNC Symbol;Acc:24058]
ENSG00000130312	MRPL34	ENSMUSG00000034880	Mrpl34	0.1219	1.5618	0.078051	No		555	mitochondrial ribosomal protein L34 [Source:HGNC Symbol;Acc:14488]
ENSG00000130313	PGLS	ENSMUSG00000031807	Pgls	0.0542	1.0138	0.0534622	No		777	6-phosphogluconolactonase [Source:HGNC Symbol;Acc:8903]
ENSG00000130347	RTN4IP1	ENSMUSG00000019864	Rtn4ip1	0.0495	0.4293	0.115304	No		1191	reticulon 4 interacting protein 1 [Source:HGNC Symbol;Acc:18647]
ENSG00000130348	QRSL1	ENSMUSG00000019863	Qrsl1	0.0666	0.5546	0.120087	No		1587	glutaminyl-tRNA synthase (glutamine-hydrolyzing)-like 1 [Source:HGNC Symbol;Acc:21020]
ENSG00000130349	C6orf203	ENSMUSG00000019797	1700021F05Rik	0.1294	0.6909	0.187292	No		738	chromosome 6 open reading frame 203 [Source:HGNC Symbol;Acc:17971]
ENSG00000130363	RSPH3	ENSMUSG00000023806	Rsph3b	0.1865	0.683	0.27306	No		1683	radial spoke 3 homolog (Chlamydomonas) [Source:HGNC Symbol;Acc:21054]
ENSG00000130368	MAS1	ENSMUSG00000068037	Mas1	0.0456	0.8004	0.0569715	No		978	MAS1 oncogene [Source:HGNC Symbol;Acc:6899]
ENSG00000130413	STK33	ENSMUSG00000031027	Stk33	0.1824	0.6086	0.299704	No		1545	serine/threonine kinase 33 [Source:HGNC Symbol;Acc:14568]
ENSG00000130433	CACNG6	ENSMUSG00000078815	Cacng6	0.0833	0.8563	0.097279	No		783	calcium channel, voltage-dependent, gamma subunit 6 [Source:HGNC Symbol;Acc:13625]
ENSG00000130487	KLHDC7B	ENSMUSG00000091680	Klhdc7b	0.1699	1.0143	0.167505	No		1785	kelch domain containing 7B [Source:HGNC Symbol;Acc:25145]
ENSG00000130513	GDF15	ENSMUSG00000038508	Gdf15	0.2645	3.136	0.0843431	No		927	growth differentiation factor 15 [Source:HGNC Symbol;Acc:30142]
ENSG00000130518	KIAA1683						No		4104	KIAA1683 [Source:HGNC Symbol;Acc:29350]
ENSG00000130528	HRC	ENSMUSG00000038239	Hrc	0.3799	1.2926	0.293904	No		2100	histidine rich calcium binding protein [Source:HGNC Symbol;Acc:5178]
ENSG00000130544	ZNF557	ENSMUSG00000078905	Gm14393	0.4316	2.2128	0.195047	Yes	C2H2-ZF	1293	zinc finger protein 557 [Source:HGNC Symbol;Acc:28632]
ENSG00000130545	CRB3	ENSMUSG00000044279	Crb3	0.4001	1.924	0.207952	No		372	crumbs homolog 3 (Drosophila) [Source:HGNC Symbol;Acc:20237]
ENSG00000130592	LSP1	ENSMUSG00000018819	Lsp1	0.2404	1.2244	0.196341	No		1404	lymphocyte-specific protein 1 [Source:HGNC Symbol;Acc:6707]
ENSG00000130707	ASS1	ENSMUSG00000046687	Gm5424	0.0162	0.662	0.0244713	No		1239	argininosuccinate synthase 1 [Source:HGNC Symbol;Acc:758]
ENSG00000130731	C16orf13	ENSMUSG00000025731	0610011F06Rik	0.3491	74.4001	0.0046922	No		618	chromosome 16 open reading frame 13 [Source:HGNC Symbol;Acc:14141]
ENSG00000130770	ATPIF1	ENSMUSG00000054428	Atpif1	0.1919	0.763	0.251507	No		321	ATPase inhibitory factor 1 [Source:HGNC Symbol;Acc:871]
ENSG00000130810	PPAN	ENSMUSG00000004100	Ppan	0.1767	1.3896	0.127159	No		2385	peter pan homolog (Drosophila) [Source:HGNC Symbol;Acc:9227]
ENSG00000130818	ZNF426	ENSMUSG00000059475	Zfp426	0.1665	0.5395	0.308619	Yes	C2H2-ZF	1665	zinc finger protein 426 [Source:HGNC Symbol;Acc:20725]
ENSG00000130921	C12orf65	ENSMUSG00000047635	2810006K23Rik	0.1395	0.97	0.143814	No		501	chromosome 12 open reading frame 65 [Source:HGNC Symbol;Acc:26784]
ENSG00000130935	NOL11	ENSMUSG00000018433	Nol11	0.1456	0.5474	0.265985	No		2160	nucleolar protein 11 [Source:HGNC Symbol;Acc:24557]
ENSG00000130943	PKDREJ	ENSMUSG00000052496	Pkdrej	0.2549	0.9396	0.271286	No		6762	polycystin (PKD) family receptor for egg jelly [Source:HGNC Symbol;Acc:9015]
ENSG00000130988	RGN	ENSMUSG00000023070	Rgn	0.0654	0.4731	0.138237	No		900	regucalcin [Source:HGNC Symbol;Acc:9989]
ENSG00000130997	POLN	ENSMUSG00000045102	Poln	0.185	0.4217	0.4387	No		2703	polymerase (DNA directed) nu [Source:HGNC Symbol;Acc:18870]
ENSG00000131015	ULBP2						No		741	UL16 binding protein 2 [Source:HGNC Symbol;Acc:14894]
ENSG00000131019	ULBP3						No		735	UL16 binding protein 3 [Source:HGNC Symbol;Acc:14895]
ENSG00000131042	LILRB2	ENSMUSG00000058818	Pirb	0.3948	0.6436	0.613424	No		1797	leukocyte immunoglobulin-like receptor, subfamily B (with TM and ITIM domains), member 2 [Source:HGNC Symbol;Acc:6606]
ENSG00000131050	BPIFA2	ENSMUSG00000094991	Gm21718	0.8849	0.7065	1.25251	No		750	BPI fold containing family A, member 2 [Source:HGNC Symbol;Acc:16203]
ENSG00000131068	DEFB118	ENSMUSG00000056544	Defb21	0.6637	0.6268	1.05887	No		372	defensin, beta 118 [Source:HGNC Symbol;Acc:16196]
ENSG00000131096	PYY	ENSMUSG00000017311	Pyy	0.1976	0.8912	0.221724	No		294	peptide YY [Source:HGNC Symbol;Acc:9748]
ENSG00000131126	TEX101	ENSMUSG00000062773	Tex101	0.3353	1.083	0.309603	No		804	testis expressed 101 [Source:HGNC Symbol;Acc:30722]
ENSG00000131142	CCL25	ENSMUSG00000023235	Ccl25	0.4616	2.0968	0.220145	No		453	chemokine (C-C motif) ligand 25 [Source:HGNC Symbol;Acc:10624]
ENSG00000131238	PPT1	ENSMUSG00000028657	Ppt1	0.0824	0.557	0.147935	No		921	palmitoyl-protein thioesterase 1 [Source:HGNC Symbol;Acc:9325]
ENSG00000131373	HACL1	ENSMUSG00000021884	Hacl1	0.08	0.5106	0.156678	No		1737	2-hydroxyacyl-CoA lyase 1 [Source:HGNC Symbol;Acc:17856]
ENSG00000131379	C3orf20	ENSMUSG00000034063	4930590J08Rik	0.2393	0.6673	0.358609	No		2715	chromosome 3 open reading frame 20 [Source:HGNC Symbol;Acc:25320]
ENSG00000131471	AOC3	ENSMUSG00000019326	Aoc3	0.0943	0.5682	0.165963	No		2292	amine oxidase, copper containing 3 [Source:HGNC Symbol;Acc:550]
ENSG00000131477	RAMP2	ENSMUSG00000001240	Ramp2	0.3591	0.8903	0.403347	No		543	receptor (G protein-coupled) activity modifying protein 2 [Source:HGNC Symbol;Acc:9844]
ENSG00000131495	NDUFA2	ENSMUSG00000014294	Ndufa2	0.0665	0.7972	0.083417	No		300	NADH dehydrogenase (ubiquinone) 1 alpha subcomplex, 2, 8kDa [Source:HGNC Symbol;Acc:7685]
ENSG00000131591	C1orf159	ENSMUSG00000059939	9430015G10Rik	0.1738	1.0216	0.170125	No		1143	chromosome 1 open reading frame 159 [Source:HGNC Symbol;Acc:26062]
ENSG00000131669	NINJ1	ENSMUSG00000037966	Ninj1	0.0494	1.4385	0.0343413	No		459	ninjurin 1 [Source:HGNC Symbol;Acc:7824]
ENSG00000131697	NPHP4	ENSMUSG00000039577	Nphp4	0.13	0.9122	0.142513	No		4281	nephronophthisis 4 [Source:HGNC Symbol;Acc:19104]
ENSG00000131732	ZCCHC9	ENSMUSG00000021621	Zcchc9	0.0854	0.7939	0.10757	No		816	zinc finger, CCHC domain containing 9 [Source:HGNC Symbol;Acc:25424]
ENSG00000131737	KRT34	ENSMUSG00000035592	Krt33a	0.0821	0.9413	0.0872198	No		1311	keratin 34 [Source:HGNC Symbol;Acc:6452]
ENSG00000131738	KRT33B	ENSMUSG00000035592	Krt33a	0.0647	0.7421	0.087185	No		1215	keratin 33B [Source:HGNC Symbol;Acc:6451]
ENSG00000131808	FSHB	ENSMUSG00000027120	Fshb	0.0736	0.6468	0.113791	No		390	follicle stimulating hormone, beta polypeptide [Source:HGNC Symbol;Acc:3964]
ENSG00000131844	MCCC2	ENSMUSG00000021646	Mccc2	0.0623	0.6656	0.0935998	No		1692	methylcrotonoyl-CoA carboxylase 2 (beta) [Source:HGNC Symbol;Acc:6937]
ENSG00000131848	ZSCAN5A	ENSMUSG00000058028	Zscan5b	0.5885	1.672	0.351974	Yes	C2H2-ZF	1491	zinc finger and SCAN domain containing 5A [Source:HGNC Symbol;Acc:23710]
ENSG00000131864	USP29	ENSMUSG00000051527	Usp29	0.4943	0.8214	0.601777	No		2769	ubiquitin specific peptidase 29 [Source:HGNC Symbol;Acc:18563]
ENSG00000131871	VIMP	ENSMUSG00000075701	Vimp				No		570	VCP-interacting membrane protein [Source:HGNC Symbol;Acc:30396]
ENSG00000131966	ACTR10	ENSMUSG00000021076	Actr10	0.0228	0.3706	0.0615219	No		1254	actin-related protein 10 homolog (S. cerevisiae) [Source:HGNC Symbol;Acc:17372]
ENSG00000132010	ZNF20						Yes	C2H2-ZF	1599	zinc finger protein 20 [Source:HGNC Symbol;Acc:12992]
ENSG00000132016	C19orf57	ENSMUSG00000008129	4930432K21Rik	0.5618	0.7878	0.713125	No		2007	chromosome 19 open reading frame 57 [Source:HGNC Symbol;Acc:28153]
ENSG00000132026	RTBDN	ENSMUSG00000048617	Rtbdn	0.2754	0.7678	0.358687	No		786	retbindin [Source:HGNC Symbol;Acc:30310]
ENSG00000132199	ENOSF1						No		1353	enolase superfamily member 1 [Source:HGNC Symbol;Acc:30365]
ENSG00000132286	TIMM10B	ENSMUSG00000089847	Timm10b	0.0459	0.3659	0.125444	No		312	translocase of inner mitochondrial membrane 10 homolog B (yeast) [Source:HGNC Symbol;Acc:4022]
ENSG00000132300	PTCD3	ENSMUSG00000063884	Ptcd3	0.1685	0.4992	0.33754	No		2070	pentatricopeptide repeat domain 3 [Source:HGNC Symbol;Acc:24717]
ENSG00000132313	MRPL35	ENSMUSG00000052962	Mrpl35	0.1356	0.487	0.278439	No		567	mitochondrial ribosomal protein L35 [Source:HGNC Symbol;Acc:14489]
ENSG00000132357	CARD6	ENSMUSG00000041849	Card6	0.3035	0.6645	0.456734	No		3114	caspase recruitment domain family, member 6 [Source:HGNC Symbol;Acc:16394]
ENSG00000132394	EEFSEC	ENSMUSG00000033216	Eefsec	0.0563	0.7451	0.0755603	No		1791	eukaryotic elongation factor, selenocysteine-tRNA-specific [Source:HGNC Symbol;Acc:24614]
ENSG00000132423	COQ3	ENSMUSG00000028247	Coq3	0.1881	0.4996	0.376501	No		1110	coenzyme Q3 methyltransferase [Source:HGNC Symbol;Acc:18175]
ENSG00000132437	DDC	ENSMUSG00000020182	Ddc	0.06	0.6994	0.0857878	No		1443	dopa decarboxylase (aromatic L-amino acid decarboxylase) [Source:HGNC Symbol;Acc:2719]
ENSG00000132467	UTP3	ENSMUSG00000070697	Utp3	0.0687	0.7213	0.0952447	No		1440	UTP3, small subunit (SSU) processome component, homolog (S. cerevisiae) [Source:HGNC Symbol;Acc:24477]
ENSG00000132514	CLEC10A	ENSMUSG00000000318	Clec10a	0.3915	0.9202	0.425451	No		951	C-type lectin domain family 10, member A [Source:HGNC Symbol;Acc:16916]
ENSG00000132530	XAF1	ENSMUSG00000040483	Xaf1	0.4345	0.8444	0.514567	No		906	XIAP associated factor 1 [Source:HGNC Symbol;Acc:30932]
ENSG00000132541	HRSP12	ENSMUSG00000022323	Hrsp12	0.1056	0.3936	0.268293	No		447	heat-responsive protein 12 [Source:HGNC Symbol;Acc:16897]
ENSG00000132554	RGS22	ENSMUSG00000037627	Rgs22	0.1484	0.6325	0.234625	No		3795	regulator of G-protein signaling 22 [Source:HGNC Symbol;Acc:24499]
ENSG00000132676	DAP3	ENSMUSG00000068921	Dap3	0.1019	0.5728	0.177898	No		1197	death associated protein 3 [Source:HGNC Symbol;Acc:2673]
ENSG00000132688	NES	ENSMUSG00000004891	Nes	0.3099	0.6169	0.50235	No		4866	nestin [Source:HGNC Symbol;Acc:7756]
ENSG00000132703	APCS	ENSMUSG00000026542	Apcs	0.225	0.7574	0.297069	No		672	amyloid P component, serum [Source:HGNC Symbol;Acc:584]
ENSG00000132704	FCRL2	ENSMUSG00000015852	Fcrls	0.5005	1.1302	0.442842	No		1527	Fc receptor-like 2 [Source:HGNC Symbol;Acc:14875]
ENSG00000132763	MMACHC	ENSMUSG00000028690	Mmachc	0.0953	0.4941	0.192876	No		849	methylmalonic aciduria (cobalamin deficiency) cblC type, with homocystinuria [Source:HGNC Symbol;Acc:24525]
ENSG00000132780	NASP	ENSMUSG00000028693	Nasp	0.1091	0.3324	0.328219	No		2373	nuclear autoantigenic sperm protein (histone-binding) [Source:HGNC Symbol;Acc:7644]
ENSG00000132823	OSER1	ENSMUSG00000035399	Oser1	0.073	0.3204	0.22784	No		879	oxidative stress responsive serine-rich 1 [Source:HGNC Symbol;Acc:16105]
ENSG00000132840	BHMT2	ENSMUSG00000042118	Bhmt2	0.0874	0.5223	0.167337	No		1092	betaine--homocysteine S-methyltransferase 2 [Source:HGNC Symbol;Acc:1048]
ENSG00000132846	ZBED3	ENSMUSG00000041995	Zbed3	0.3643	1.3898	0.262124	Yes	BED_ZF	705	zinc finger, BED-type containing 3 [Source:HGNC Symbol;Acc:20711]
ENSG00000132855	ANGPTL3	ENSMUSG00000028553	Angptl3	0.1344	0.7418	0.181181	No		1383	angiopoietin-like 3 [Source:HGNC Symbol;Acc:491]
ENSG00000132950	ZMYM5	ENSMUSG00000040123	Zmym5	0.2381	0.6596	0.360976	No		2010	zinc finger, MYM-type 5 [Source:HGNC Symbol;Acc:13029]
ENSG00000132958	TPTE2	ENSMUSG00000031481	Tpte	0.2415	0.755	0.319868	No		1569	transmembrane phosphoinositide 3-phosphatase and tensin homolog 2 [Source:HGNC Symbol;Acc:17299]
ENSG00000133063	CHIT1	ENSMUSG00000026450	Chit1	0.154	0.6619	0.232664	No		1401	chitinase 1 (chitotriosidase) [Source:HGNC Symbol;Acc:1936]
ENSG00000133106	EPSTI1	ENSMUSG00000022014	Epsti1	0.2121	0.6019	0.352384	No		1233	epithelial stromal interaction 1 (breast) [Source:HGNC Symbol;Acc:16465]
ENSG00000133111	RFXAP	ENSMUSG00000036615	Rfxap	0.1305	0.9317	0.140067	No		819	regulatory factor X-associated protein [Source:HGNC Symbol;Acc:9988]
ENSG00000133114	GPALPP1	ENSMUSG00000022008	Gpalpp1	0.0401	0.4577	0.087612	No		1023	GPALPP motifs containing 1 [Source:HGNC Symbol;Acc:20298]
ENSG00000133136	GNG5P2	ENSMUSG00000096173	Gm3150	0.0568	0.2346	0.242114	No		207	guanine nucleotide binding protein (G protein), gamma 5 pseudogene 2 [Source:HGNC Symbol;Acc:24826]
ENSG00000133149	TEX13A	ENSMUSG00000071686	Tex13a	0.4758	1.0707	0.444382	No		1230	testis expressed 13A [Source:HGNC Symbol;Acc:11735]
ENSG00000133246	PRAM1	ENSMUSG00000032739	Pram1	0.3813	1.1425	0.333742	No		2013	PML-RARA regulated adaptor molecule 1 [Source:HGNC Symbol;Acc:30091]
ENSG00000133250	ZNF414	ENSMUSG00000073423	Zfp414	0.1357	0.8306	0.163376	Yes	C2H2-ZF	1173	zinc finger protein 414 [Source:HGNC Symbol;Acc:20630]
ENSG00000133313	CNDP2	ENSMUSG00000024644	Cndp2	0.0449	1.0031	0.0447612	No		1428	CNDP dipeptidase 2 (metallopeptidase M20 family) [Source:HGNC Symbol;Acc:24437]
ENSG00000133328	HRASLS2						No		489	HRAS-like suppressor 2 [Source:HGNC Symbol;Acc:17824]
ENSG00000133393	FOPNL	ENSMUSG00000022677	Fopnl	0.1313	0.558	0.235305	No		597	FGFR1OP N-terminal like [Source:HGNC Symbol;Acc:26435]
ENSG00000133460	SLC2A11						No		1512	solute carrier family 2 (facilitated glucose transporter), member 11 [Source:HGNC Symbol;Acc:14239]
ENSG00000133477	FAM83F	ENSMUSG00000022408	Fam83f	0.1046	0.6974	0.149986	No		1503	family with sequence similarity 83, member F [Source:HGNC Symbol;Acc:25148]
ENSG00000133488	SEC14L4	ENSMUSG00000019368	Sec14l4	0.0895	0.6313	0.141771	No		1221	SEC14-like 4 (S. cerevisiae) [Source:HGNC Symbol;Acc:20627]
ENSG00000133561	GIMAP6	ENSMUSG00000047867	Gimap6	0.2871	0.8808	0.325954	No		879	GTPase, IMAP family member 6 [Source:HGNC Symbol;Acc:21918]
ENSG00000133574	GIMAP4	ENSMUSG00000054435	Gimap4	0.3026	0.7973	0.379531	No		1032	GTPase, IMAP family member 4 [Source:HGNC Symbol;Acc:21872]
ENSG00000133619	KRBA1	ENSMUSG00000042810	Krba1	0.2923	0.642	0.455296	No		3090	KRAB-A domain containing 1 [Source:HGNC Symbol;Acc:22228]
ENSG00000133641	C12orf29	ENSMUSG00000046567	4930430F08Rik	0.0836	0.5061	0.165185	No		978	chromosome 12 open reading frame 29 [Source:HGNC Symbol;Acc:25322]
ENSG00000133678	TMEM254	ENSMUSG00000072676	Tmem254a	0.227	0.5622	0.403771	No		435	transmembrane protein 254 [Source:HGNC Symbol;Acc:25804]
ENSG00000133710	SPINK5	ENSMUSG00000055561	Spink5	0.243	0.6803	0.357195	No		3285	serine peptidase inhibitor, Kazal type 5 [Source:HGNC Symbol;Acc:15464]
ENSG00000133739	LRRCC1	ENSMUSG00000027550	Lrrcc1	0.1146	0.6046	0.189547	No		3099	leucine rich repeat and coiled-coil centrosomal protein 1 [Source:HGNC Symbol;Acc:29373]
ENSG00000133808	MICALCL	ENSMUSG00000030771	Micalcl	0.2495	0.57	0.437719	No		2088	MICAL C-terminal like [Source:HGNC Symbol;Acc:25933]
ENSG00000133816	MICAL2	ENSMUSG00000038244	Mical2	0.0625	0.5125	0.121951	No		3375	microtubule associated monooxygenase, calponin and LIM domain containing 2 [Source:HGNC Symbol;Acc:24693]
ENSG00000133863	TEX15	ENSMUSG00000009628	Tex15	0.3151	0.6141	0.513109	No		8370	testis expressed 15 [Source:HGNC Symbol;Acc:11738]
ENSG00000133943	C14orf159	ENSMUSG00000021185	9030617O03Rik	0.1615	0.5744	0.281163	No		1866	chromosome 14 open reading frame 159 [Source:HGNC Symbol;Acc:20498]
ENSG00000133962	CATSPERB	ENSMUSG00000047014	Catsperb	0.3263	0.8026	0.406554	No		3351	catsper channel auxiliary subunit beta [Source:HGNC Symbol;Acc:20500]
ENSG00000133983	COX16	ENSMUSG00000091803	Cox16	0.0732	0.6289	0.116394	No		321	COX16 cytochrome c oxidase assembly homolog (S. cerevisiae) [Source:HGNC Symbol;Acc:20213]
ENSG00000134020	PEBP4	ENSMUSG00000022085	Pebp4	0.4801	1.337	0.359088	No		684	phosphatidylethanolamine-binding protein 4 [Source:HGNC Symbol;Acc:28319]
ENSG00000134049	IER3IP1	ENSMUSG00000090000	Ier3ip1	0.0117	0.3771	0.0310263	No		249	immediate early response 3 interacting protein 1 [Source:HGNC Symbol;Acc:18550]
ENSG00000134077	THUMPD3	ENSMUSG00000030264	Thumpd3	0.1135	0.4702	0.241387	No		1524	THUMP domain containing 3 [Source:HGNC Symbol;Acc:24493]
ENSG00000134152	KATNBL1	ENSMUSG00000027132	Katnbl1	0.0611	0.4029	0.151651	No		915	katanin p80 subunit B-like 1 [Source:HGNC Symbol;Acc:26199]
ENSG00000134184	GSTM1	ENSMUSG00000068762	Gstm6	0.1186	0.4833	0.245396	No		714	glutathione S-transferase mu 1 [Source:HGNC Symbol;Acc:4632]
ENSG00000134193	REG4	ENSMUSG00000027876	Reg4	0.2168	0.5541	0.391265	No		477	regenerating islet-derived family, member 4 [Source:HGNC Symbol;Acc:22977]
ENSG00000134201	GSTM5	ENSMUSG00000068762	Gstm6	0.1431	0.5085	0.281416	No		714	glutathione S-transferase mu 5 [Source:HGNC Symbol;Acc:4637]
ENSG00000134202	GSTM3	ENSMUSG00000004032	Gstm5	0.06	0.5976	0.100402	No		678	glutathione S-transferase mu 3 (brain) [Source:HGNC Symbol;Acc:4635]
ENSG00000134216	CHIA	ENSMUSG00000043873	Chi3l7	0.2225	0.9128	0.243755	No		1431	chitinase, acidic [Source:HGNC Symbol;Acc:17432]
ENSG00000134248	LAMTOR5	ENSMUSG00000087260	Lamtor5	0.1276	0.3899	0.327263	No		522	late endosomal/lysosomal adaptor, MAPK and MTOR activator 5 [Source:HGNC Symbol;Acc:17955]
ENSG00000134253	TRIM45	ENSMUSG00000033233	Trim45	0.1168	0.6464	0.180693	No		1743	tripartite motif containing 45 [Source:HGNC Symbol;Acc:19018]
ENSG00000134285	FKBP11	ENSMUSG00000003355	Fkbp11	0.0488	0.4547	0.107324	No		606	FK506 binding protein 11, 19 kDa [Source:HGNC Symbol;Acc:18624]
ENSG00000134339	SAA2	ENSMUSG00000057465	Saa2	0.2145	0.8836	0.242757	No		369	serum amyloid A2 [Source:HGNC Symbol;Acc:10514]
ENSG00000134365	CFHR4	ENSMUSG00000057037	Cfhr1	0.4969	1.5549	0.31957	No		1734	complement factor H-related 4 [Source:HGNC Symbol;Acc:16979]
ENSG00000134389	CFHR5						No		1782	complement factor H-related 5 [Source:HGNC Symbol;Acc:24668]
ENSG00000134443	GRP	ENSMUSG00000024517	Grp	0.2937	1.0464	0.280677	No		447	gastrin-releasing peptide [Source:HGNC Symbol;Acc:4605]
ENSG00000134470	IL15RA	ENSMUSG00000023206	Il15ra	0.369	0.6743	0.547234	No		804	interleukin 15 receptor, alpha [Source:HGNC Symbol;Acc:5978]
ENSG00000134490	TMEM241	ENSMUSG00000049411	Tmem241	0.1135	0.3025	0.375207	No		891	transmembrane protein 241 [Source:HGNC Symbol;Acc:31723]
ENSG00000134531	EMP1	ENSMUSG00000030208	Emp1	0.1582	0.6388	0.247652	No		474	epithelial membrane protein 1 [Source:HGNC Symbol;Acc:3333]
ENSG00000134538	SLCO1B1	ENSMUSG00000030236	Slco1b2	0.2366	0.7767	0.304622	No		2076	solute carrier organic anion transporter family, member 1B1 [Source:HGNC Symbol;Acc:10959]
ENSG00000134539	KLRD1	ENSMUSG00000030165	Klrd1	0.3185	0.6204	0.513378	No		543	killer cell lectin-like receptor subfamily D, member 1 [Source:HGNC Symbol;Acc:6378]
ENSG00000134545	KLRC1	ENSMUSG00000030167	Klrc1	0.4254	0.7273	0.584903	No		702	killer cell lectin-like receptor subfamily C, member 1 [Source:HGNC Symbol;Acc:6374]
ENSG00000134548	C12orf39	ENSMUSG00000071112	B230216G23Rik	0.2167	0.5945	0.364508	No		351	chromosome 12 open reading frame 39 [Source:HGNC Symbol;Acc:28139]
ENSG00000134668	SPOCD1	ENSMUSG00000028784	Spocd1	0.3006	0.7306	0.411443	No		3651	SPOC domain containing 1 [Source:HGNC Symbol;Acc:26338]
ENSG00000134716	CYP2J2	ENSMUSG00000028571	Cyp2j13	0.1785	0.6143	0.290575	No		1509	cytochrome P450, family 2, subfamily J, polypeptide 2 [Source:HGNC Symbol;Acc:2634]
ENSG00000134779	TPGS2	ENSMUSG00000024269	Tpgs2	0.0773	0.4076	0.189647	No		915	tubulin polyglutamylase complex subunit 2 [Source:HGNC Symbol;Acc:24561]
ENSG00000134802	SLC43A3	ENSMUSG00000027074	Slc43a3	0.1442	0.6943	0.207691	No		1515	solute carrier family 43, member 3 [Source:HGNC Symbol;Acc:17466]
ENSG00000134825	TMEM258	ENSMUSG00000036372	Tmem258	0	0.6979	0	No		240	transmembrane protein 258 [Source:HGNC Symbol;Acc:1164]
ENSG00000134827	TCN1						No		1302	transcobalamin I (vitamin B12 binding protein, R binder family) [Source:HGNC Symbol;Acc:11652]
ENSG00000134830	C5AR2	ENSMUSG00000074361	C5ar2	0.2787	1.5686	0.177674	No		1014	complement component 5a receptor 2 [Source:HGNC Symbol;Acc:4527]
ENSG00000134874	DZIP1	ENSMUSG00000042156	Dzip1	0.2141	0.8144	0.262893	Yes	C2H2-ZF	2604	DAZ interacting zinc finger protein 1 [Source:HGNC Symbol;Acc:20908]
ENSG00000134897	BIVM	ENSMUSG00000041684	Bivm	0.0616	0.4756	0.129521	No		1512	basic, immunoglobulin-like variable motif containing [Source:HGNC Symbol;Acc:16034]
ENSG00000134905	CARS2	ENSMUSG00000056228	Cars2	0.1282	0.9634	0.13307	No		1695	cysteinyl-tRNA synthetase 2, mitochondrial (putative) [Source:HGNC Symbol;Acc:25695]
ENSG00000134940	ACRV1	ENSMUSG00000032110	Acrv1	0.2945	0.6742	0.436814	No		798	acrosomal vesicle protein 1 [Source:HGNC Symbol;Acc:127]
ENSG00000135045	C9orf40	ENSMUSG00000047044	D030056L22Rik	0.2742	0.6698	0.409376	No		585	chromosome 9 open reading frame 40 [Source:HGNC Symbol;Acc:23433]
ENSG00000135047	CTSL	ENSMUSG00000021439	Ctsq	0.3905	0.9646	0.404831	No		1002	cathepsin L [Source:HGNC Symbol;Acc:2537]
ENSG00000135052	GOLM1	ENSMUSG00000021556	Golm1	0.2601	0.9703	0.268061	No		1206	golgi membrane protein 1 [Source:HGNC Symbol;Acc:15451]
ENSG00000135077	HAVCR2	ENSMUSG00000020399	Havcr2	0.2795	0.6095	0.458573	No		906	hepatitis A virus cellular receptor 2 [Source:HGNC Symbol;Acc:18437]
ENSG00000135094	SDS	ENSMUSG00000029597	Sds	0.0917	0.8713	0.105245	No		987	serine dehydratase [Source:HGNC Symbol;Acc:10691]
ENSG00000135175	OCM2	ENSMUSG00000029618	Ocm	0.0466	0.6601	0.0705954	No		330	oncomodulin 2 [Source:HGNC Symbol;Acc:34396]
ENSG00000135185	TMEM243	ENSMUSG00000079659	Tmem243	0.0121	0.2524	0.0479398	No		360	transmembrane protein 243, mitochondrial [Source:HGNC Symbol;Acc:21707]
ENSG00000135245	HILPDA	ENSMUSG00000043421	Hilpda	0.1369	0.8371	0.163541	No		192	hypoxia inducible lipid droplet-associated [Source:HGNC Symbol;Acc:28859]
ENSG00000135297	MTO1	ENSMUSG00000032342	Mto1	0.0774	0.5327	0.145298	No		2199	mitochondrial tRNA translation optimization 1 [Source:HGNC Symbol;Acc:19261]
ENSG00000135314	KHDC1	ENSMUSG00000085079	Khdc1b	0.4001	0.939	0.426092	No		714	KH homology domain containing 1 [Source:HGNC Symbol;Acc:21366]
ENSG00000135315	KIAA1009	ENSMUSG00000056919	4922501C03Rik	0.1461	0.6324	0.231025	No		4212	KIAA1009 [Source:HGNC Symbol;Acc:21107]
ENSG00000135318	NT5E	ENSMUSG00000032420	Nt5e	0.0752	0.4812	0.156276	No		1725	5'-nucleotidase, ecto (CD73) [Source:HGNC Symbol;Acc:8021]
ENSG00000135413	LACRT						No		417	lacritin [Source:HGNC Symbol;Acc:16430]
ENSG00000135426	TESPA1	ENSMUSG00000034833	Tespa1	0.1961	0.5442	0.360345	No		1566	thymocyte expressed, positive selection associated 1 [Source:HGNC Symbol;Acc:29109]
ENSG00000135436	FAM186B	ENSMUSG00000078907	Fam186b	0.3	0.8283	0.362188	No		2682	family with sequence similarity 186, member B [Source:HGNC Symbol;Acc:25296]
ENSG00000135441	BLOC1S1	ENSMUSG00000090247	Bloc1s1	0.0034	0.3026	0.011236	No		462	biogenesis of lysosomal organelles complex-1, subunit 1 [Source:HGNC Symbol;Acc:4200]
ENSG00000135443	KRT85	ENSMUSG00000067613	5430421N21Rik	0.1002	1.1318	0.0885315	No		1524	keratin 85 [Source:HGNC Symbol;Acc:6462]
ENSG00000135447	PPP1R1A	ENSMUSG00000022490	Ppp1r1a	0.1183	0.2755	0.429401	No		516	protein phosphatase 1, regulatory (inhibitor) subunit 1A [Source:HGNC Symbol;Acc:9286]
ENSG00000135502	SLC26A10	ENSMUSG00000040441	Slc26a10	0.1262	0.6337	0.199148	No		1692	solute carrier family 26, member 10 [Source:HGNC Symbol;Acc:14470]
ENSG00000135537	LACE1	ENSMUSG00000038302	Lace1	0.0661	0.3577	0.184792	No		1446	lactation elevated 1 [Source:HGNC Symbol;Acc:16411]
ENSG00000135549	PKIB	ENSMUSG00000019876	Pkib	0.2155	0.8273	0.260486	No		264	protein kinase (cAMP-dependent, catalytic) inhibitor beta [Source:HGNC Symbol;Acc:9018]
ENSG00000135569	TAAR5	ENSMUSG00000069706	Taar5	0.0722	0.565	0.127788	No		1014	trace amine associated receptor 5 [Source:HGNC Symbol;Acc:30236]
ENSG00000135631	RAB11FIP5	ENSMUSG00000051343	Rab11fip5	0.0719	0.7018	0.102451	No		1962	RAB11 family interacting protein 5 (class I) [Source:HGNC Symbol;Acc:24845]
ENSG00000135678	CPM	ENSMUSG00000020183	Cpm	0.0877	0.7518	0.116653	No		1332	carboxypeptidase M [Source:HGNC Symbol;Acc:2311]
ENSG00000135747	ZNF670	ENSMUSG00000054648	Zfp869	0.3387	1.2533	0.270247	No		1170	zinc finger protein 670 [Source:HGNC Symbol;Acc:28167]
ENSG00000135776	ABCB10	ENSMUSG00000031974	Abcb10	0.1377	0.794	0.173426	No		2217	ATP-binding cassette, sub-family B (MDR/TAP), member 10 [Source:HGNC Symbol;Acc:41]
ENSG00000135828	RNASEL	ENSMUSG00000066800	Rnasel	0.2719	0.6855	0.396645	No		2226	ribonuclease L (2',5'-oligoisoadenylate synthetase-dependent) [Source:HGNC Symbol;Acc:10050]
ENSG00000135838	NPL	ENSMUSG00000042684	Npl	0.083	0.4454	0.186349	No		963	N-acetylneuraminate pyruvate lyase (dihydrodipicolinate synthase) [Source:HGNC Symbol;Acc:16781]
ENSG00000135845	PIGC	ENSMUSG00000026698	Pigc	0.0347	0.6022	0.0576221	No		894	phosphatidylinositol glycan anchor biosynthesis, class C [Source:HGNC Symbol;Acc:8960]
ENSG00000135899	SP110	ENSMUSG00000095672	AC133103.5	0.2634	0.4918	0.535584	Yes	SAND	2142	SP110 nuclear body protein [Source:HGNC Symbol;Acc:5401]
ENSG00000135912	TTLL4	ENSMUSG00000033257	Ttll4	0.1121	0.3929	0.285314	No		3600	tubulin tyrosine ligase-like family, member 4 [Source:HGNC Symbol;Acc:28976]
ENSG00000135931	ARMC9	ENSMUSG00000062590	Armc9	0.04	0.5676	0.0704722	No		1998	armadillo repeat containing 9 [Source:HGNC Symbol;Acc:20730]
ENSG00000135953	MFSD9	ENSMUSG00000041945	Mfsd9	0.2101	0.8263	0.254266	No		1425	major facilitator superfamily domain containing 9 [Source:HGNC Symbol;Acc:28158]
ENSG00000135976	ANKRD36	ENSMUSG00000090808	Gm1758	0.6429	1.6314	0.394079	No		5826	ankyrin repeat domain 36 [Source:HGNC Symbol;Acc:24079]
ENSG00000136003	ISCU	ENSMUSG00000025825	Iscu	0.0261	0.5811	0.0449148	No		504	iron-sulfur cluster assembly enzyme [Source:HGNC Symbol;Acc:29882]
ENSG00000136045	PWP1	ENSMUSG00000001785	Pwp1	0.0536	0.6328	0.0847029	No		1506	PWP1 homolog (S. cerevisiae) [Source:HGNC Symbol;Acc:17015]
ENSG00000136104	RNASEH2B	ENSMUSG00000021932	Rnaseh2b	0.1015	0.47	0.215957	No		939	ribonuclease H2, subunit B [Source:HGNC Symbol;Acc:25671]
ENSG00000136114	THSD1	ENSMUSG00000031480	Thsd1	0.1224	0.6564	0.186472	No		2559	thrombospondin, type I, domain containing 1 [Source:HGNC Symbol;Acc:17754]
ENSG00000136147	PHF11	ENSMUSG00000044703	Phf11a	0.3718	0.597	0.622781	No		996	PHD finger protein 11 [Source:HGNC Symbol;Acc:17024]
ENSG00000136159	NUDT15	ENSMUSG00000033405	Nudt15	0.0616	0.7076	0.0870548	No		495	nudix (nucleoside diphosphate linked moiety X)-type motif 15 [Source:HGNC Symbol;Acc:23063]
ENSG00000136206	SPDYE1	ENSMUSG00000029586	4933411G11Rik	0.3605	1.6294	0.221247	No		1011	speedy/RINGO cell cycle regulator family member E1 [Source:HGNC Symbol;Acc:16408]
ENSG00000136235	GPNMB	ENSMUSG00000029816	Gpnmb	0.2104	0.7117	0.29563	No		1719	glycoprotein (transmembrane) nmb [Source:HGNC Symbol;Acc:4462]
ENSG00000136244	IL6	ENSMUSG00000025746	Il6	0.5724	0.6655	0.860105	No		759	interleukin 6 (interferon, beta 2) [Source:HGNC Symbol;Acc:6018]
ENSG00000136247	ZDHHC4	ENSMUSG00000001844	Zdhhc4	0.1552	0.677	0.229247	No		1035	zinc finger, DHHC-type containing 4 [Source:HGNC Symbol;Acc:18471]
ENSG00000136274	NACAD	ENSMUSG00000041073	Nacad	0.59	1.0163	0.580537	No		4689	NAC alpha domain containing [Source:HGNC Symbol;Acc:22196]
ENSG00000136275	C7orf69						No		369	chromosome 7 open reading frame 69 [Source:HGNC Symbol;Acc:21911]
ENSG00000136279	DBNL	ENSMUSG00000020476	Dbnl	0.0814	0.8649	0.0941149	No		1320	drebrin-like [Source:HGNC Symbol;Acc:2696]
ENSG00000136305	CIDEB	ENSMUSG00000022219	Cideb	0.0826	0.6009	0.13746	No		660	cell death-inducing DFFA-like effector b [Source:HGNC Symbol;Acc:1977]
ENSG00000136371	MTHFS	ENSMUSG00000079427	Gm2382	0.082	0.5089	0.161132	No		612	5,10-methenyltetrahydrofolate synthetase (5-formyltetrahydrofolate cyclo-ligase) [Source:HGNC Symbol;Acc:7437]
ENSG00000136383	ALPK3	ENSMUSG00000038763	Alpk3	0.1874	0.5573	0.336264	No		5724	alpha-kinase 3 [Source:HGNC Symbol;Acc:17574]
ENSG00000136436	CALCOCO2	ENSMUSG00000006056	Calcoco2	0.7462	1.5856	0.47061	No		1413	calcium binding and coiled-coil domain 2 [Source:HGNC Symbol;Acc:29912]
ENSG00000136444	RSAD1	ENSMUSG00000039096	Rsad1	0.0848	0.6228	0.136159	No		1329	radical S-adenosyl methionine domain containing 1 [Source:HGNC Symbol;Acc:25634]
ENSG00000136463	TACO1	ENSMUSG00000001983	Taco1	0.1193	0.5449	0.218939	No		894	translational activator of mitochondrially encoded cytochrome c oxidase I [Source:HGNC Symbol;Acc:24316]
ENSG00000136487	GH2	ENSMUSG00000020713	Gh	0.4812	1.962	0.24526	No		771	growth hormone 2 [Source:HGNC Symbol;Acc:4262]
ENSG00000136514	RTP4	ENSMUSG00000033355	Rtp4	0.5454	1.3694	0.398277	No		741	receptor (chemosensory) transporter protein 4 [Source:HGNC Symbol;Acc:23992]
ENSG00000136521	NDUFB5	ENSMUSG00000027673	Ndufb5	0.1522	0.6275	0.24255	No		621	NADH dehydrogenase (ubiquinone) 1 beta subcomplex, 5, 16kDa [Source:HGNC Symbol;Acc:7700]
ENSG00000136688	IL36G	ENSMUSG00000044103	Il1f9	0.3887	0.7194	0.540311	No		510	interleukin 36, gamma [Source:HGNC Symbol;Acc:15741]
ENSG00000136689	IL1RN	ENSMUSG00000026981	Il1rn	0.1779	0.791	0.224905	No		543	interleukin 1 receptor antagonist [Source:HGNC Symbol;Acc:6000]
ENSG00000136694	IL36A	ENSMUSG00000026984	Il1f6	0.3558	0.7564	0.470386	No		477	interleukin 36, alpha [Source:HGNC Symbol;Acc:15562]
ENSG00000136695	IL36RN	ENSMUSG00000026983	Il1f5	0.0565	0.7197	0.0785049	No		468	interleukin 36 receptor antagonist [Source:HGNC Symbol;Acc:15561]
ENSG00000136696	IL36B	ENSMUSG00000026985	Il1f8	0.8309	1.0052	0.826602	No		495	interleukin 36, beta [Source:HGNC Symbol;Acc:15564]
ENSG00000136697	IL1F10	ENSMUSG00000046845	Il1f10	0.1027	0.6134	0.167427	No		459	interleukin 1 family, member 10 (theta) [Source:HGNC Symbol;Acc:15552]
ENSG00000136710	CCDC115	ENSMUSG00000042111	Ccdc115	0.1251	0.755	0.165695	No		567	coiled-coil domain containing 115 [Source:HGNC Symbol;Acc:28178]
ENSG00000136732	GYPC	ENSMUSG00000090523	Gypc	0.1753	0.6534	0.268289	No		387	glycophorin C (Gerbich blood group) [Source:HGNC Symbol;Acc:4704]
ENSG00000136783	NIPSNAP3A	ENSMUSG00000015242	Nipsnap3a	0.1468	0.473	0.310359	No		744	nipsnap homolog 3A (C. elegans) [Source:HGNC Symbol;Acc:23619]
ENSG00000136834	OR1J1	ENSMUSG00000075384	Olfr3	0.1253	0.5892	0.212661	No		969	olfactory receptor, family 1, subfamily J, member 1 [Source:HGNC Symbol;Acc:8208]
ENSG00000136839	OR13C9	ENSMUSG00000044801	Olfr159	0.2251	2.0565	0.109458	No		957	olfactory receptor, family 13, subfamily C, member 9 [Source:HGNC Symbol;Acc:15104]
ENSG00000136861	CDK5RAP2	ENSMUSG00000039298	Cdk5rap2	0.1923	0.5212	0.368956	No		5682	CDK5 regulatory subunit associated protein 2 [Source:HGNC Symbol;Acc:18672]
ENSG00000136866	ZFP37	ENSMUSG00000028389	Zfp37	0.1553	0.6627	0.234344	Yes	C2H2-ZF	1938	ZFP37 zinc finger protein [Source:HGNC Symbol;Acc:12863]
ENSG00000136935	GOLGA1	ENSMUSG00000026754	Golga1	0.11	0.5246	0.209684	No		2304	golgin A1 [Source:HGNC Symbol;Acc:4424]
ENSG00000136939	OR1L4	ENSMUSG00000078198	Olfr364-ps1	0.0705	0.6092	0.115726	No		936	olfactory receptor, family 1, subfamily L, member 4 [Source:HGNC Symbol;Acc:8216]
ENSG00000136943	CTSV	ENSMUSG00000021477	Ctsl	0.1573	1.0208	0.154095	No		1005	cathepsin V [Source:HGNC Symbol;Acc:2538]
ENSG00000137038	TMEM261	ENSMUSG00000028398	Tmem261	0.3789	1.101	0.344142	No		339	transmembrane protein 261 [Source:HGNC Symbol;Acc:30536]
ENSG00000137070	IL11RA	ENSMUSG00000095456	IL11RA2	0.1051	0.4664	0.225343	No		1269	interleukin 11 receptor, alpha [Source:HGNC Symbol;Acc:5967]
ENSG00000137077	CCL21	ENSMUSG00000096873	Ccl21c	0.1742	0.5044	0.345361	No		405	chemokine (C-C motif) ligand 21 [Source:HGNC Symbol;Acc:10620]
ENSG00000137078	SIT1	ENSMUSG00000028460	Sit1	0.1292	0.4015	0.321793	No		591	signaling threshold regulating transmembrane adaptor 1 [Source:HGNC Symbol;Acc:17710]
ENSG00000137080	IFNA21	ENSMUSG00000078355	Gm13280	0.2846	0.5744	0.495474	No		570	interferon, alpha 21 [Source:HGNC Symbol;Acc:5424]
ENSG00000137098	SPAG8	ENSMUSG00000066196	Spag8	0.2796	0.5509	0.507533	No		1506	sperm associated antigen 8 [Source:HGNC Symbol;Acc:14105]
ENSG00000137106	GRHPR	ENSMUSG00000035637	Grhpr	0.0764	0.5064	0.150869	No		1077	glyoxylate reductase/hydroxypyruvate reductase [Source:HGNC Symbol;Acc:4570]
ENSG00000137133	HINT2	ENSMUSG00000028470	Hint2	0.084	0.4399	0.190952	No		492	histidine triad nucleotide binding protein 2 [Source:HGNC Symbol;Acc:18344]
ENSG00000137135	ARHGEF39	ENSMUSG00000051517	Arhgef39	0.0784	0.4917	0.159447	No		1008	Rho guanine nucleotide exchange factor (GEF) 39 [Source:HGNC Symbol;Acc:25909]
ENSG00000137185	ZSCAN9						Yes	C2H2-ZF	1338	zinc finger and SCAN domain containing 9 [Source:HGNC Symbol;Acc:12984]
ENSG00000137197	CDSN						No		1587	corneodesmosin [Source:HGNC Symbol;Acc:1802]
ENSG00000137274	BPHL	ENSMUSG00000038286	Bphl	0.1027	0.6683	0.153673	No		876	biphenyl hydrolase-like (serine hydrolase) [Source:HGNC Symbol;Acc:1094]
ENSG00000137288	UQCC2	ENSMUSG00000024208	Uqcc2	0.0467	0.3564	0.131033	No		381	ubiquinol-cytochrome c reductase complex assembly factor 2 [Source:HGNC Symbol;Acc:21237]
ENSG00000137338	PGBD1	ENSMUSG00000055313	Pgbd1	0.2944	0.6508	0.452366	No		2430	piggyBac transposable element derived 1 [Source:HGNC Symbol;Acc:19398]
ENSG00000137403	HLA-F						No		1329	major histocompatibility complex, class I, F [Source:HGNC Symbol;Acc:4963]
ENSG00000137440	FGFBP1	ENSMUSG00000048373	Fgfbp1	0.2695	0.8229	0.3275	No		705	fibroblast growth factor binding protein 1 [Source:HGNC Symbol;Acc:19695]
ENSG00000137441	FGFBP2						No		672	fibroblast growth factor binding protein 2 [Source:HGNC Symbol;Acc:29451]
ENSG00000137463	MGARP	ENSMUSG00000037161	Mgarp	0.3791	1.045	0.362775	No		723	mitochondria-localized glutamic acid-rich protein [Source:HGNC Symbol;Acc:29969]
ENSG00000137496	IL18BP	ENSMUSG00000070427	Il18bp	0.2576	0.5738	0.448937	No		600	interleukin 18 binding protein [Source:HGNC Symbol;Acc:5987]
ENSG00000137500	CCDC90B	ENSMUSG00000030613	Ccdc90b	0.0809	0.469	0.172495	No		765	coiled-coil domain containing 90B [Source:HGNC Symbol;Acc:28108]
ENSG00000137501	SYTL2	ENSMUSG00000030616	Sytl2	0.4593	1.1391	0.403213	No		5343	synaptotagmin-like 2 [Source:HGNC Symbol;Acc:15585]
ENSG00000137504	CREBZF	ENSMUSG00000051451	Crebzf	0.0913	0.4623	0.197491	Yes	bZIP	1065	CREB/ATF bZIP transcription factor [Source:HGNC Symbol;Acc:24905]
ENSG00000137513	NARS2	ENSMUSG00000018995	Nars2	0.08	0.4752	0.16835	No		1434	asparaginyl-tRNA synthetase 2, mitochondrial (putative) [Source:HGNC Symbol;Acc:26274]
ENSG00000137691	C11orf70	ENSMUSG00000053070	9230110C19Rik	0.0918	0.572	0.16049	No		804	chromosome 11 open reading frame 70 [Source:HGNC Symbol;Acc:28188]
ENSG00000137700	SLC37A4	ENSMUSG00000032114	Slc37a4	0.0375	0.5499	0.0681942	No		1356	solute carrier family 37 (glucose-6-phosphate transporter), member 4 [Source:HGNC Symbol;Acc:4061]
ENSG00000137714	FDX1	ENSMUSG00000032051	Fdx1	0.1691	0.8589	0.19688	No		555	ferredoxin 1 [Source:HGNC Symbol;Acc:3638]
ENSG00000137720	C11orf1	ENSMUSG00000037971	1110032A03Rik	0.1313	0.3957	0.331817	No		573	chromosome 11 open reading frame 1 [Source:HGNC Symbol;Acc:1163]
ENSG00000137757	CASP5	ENSMUSG00000033538	Casp4	0.3665	0.8168	0.448702	No		1344	caspase 5, apoptosis-related cysteine peptidase [Source:HGNC Symbol;Acc:1506]
ENSG00000137767	SQRDL	ENSMUSG00000005803	Sqrdl	0.0696	0.7443	0.0935107	No		1353	sulfide quinone reductase-like (yeast) [Source:HGNC Symbol;Acc:20390]
ENSG00000137804	NUSAP1	ENSMUSG00000027306	Nusap1	0.248	0.5335	0.464855	No		1326	nucleolar and spindle associated protein 1 [Source:HGNC Symbol;Acc:18538]
ENSG00000137806	NDUFAF1	ENSMUSG00000027305	Ndufaf1	0.1301	0.4927	0.264055	No		984	NADH dehydrogenase (ubiquinone) complex I, assembly factor 1 [Source:HGNC Symbol;Acc:18828]
ENSG00000137814	HAUS2	ENSMUSG00000027285	Haus2	0.1937	0.2999	0.645882	No		708	HAUS augmin-like complex, subunit 2 [Source:HGNC Symbol;Acc:25530]
ENSG00000137842	TMEM62	ENSMUSG00000054484	Tmem62	0.0971	0.3845	0.252536	No		1932	transmembrane protein 62 [Source:HGNC Symbol;Acc:26269]
ENSG00000137868	STRA6	ENSMUSG00000032327	Stra6	0.1739	0.6941	0.25054	No		2121	stimulated by retinoic acid 6 [Source:HGNC Symbol;Acc:30650]
ENSG00000137869	CYP19A1	ENSMUSG00000032274	Cyp19a1	0.1211	0.6615	0.183069	No		1512	cytochrome P450, family 19, subfamily A, polypeptide 1 [Source:HGNC Symbol;Acc:2594]
ENSG00000137875	BCL2L10	ENSMUSG00000032191	Bcl2l10	0.4289	0.8626	0.497218	No		726	BCL2-like 10 (apoptosis facilitator) [Source:HGNC Symbol;Acc:993]
ENSG00000137877	SPTBN5						No		11025	spectrin, beta, non-erythrocytic 5 [Source:HGNC Symbol;Acc:15680]
ENSG00000137878	GCOM1						No		2298	GRINL1A complex locus 1 [Source:HGNC Symbol;Acc:26424]
ENSG00000137965	IFI44	ENSMUSG00000028037	Ifi44	0.381	0.6194	0.615111	No		1335	interferon-induced protein 44 [Source:HGNC Symbol;Acc:16938]
ENSG00000138029	HADHB	ENSMUSG00000059447	Hadhb	0.0451	0.3812	0.118311	No		1425	hydroxyacyl-CoA dehydrogenase/3-ketoacyl-CoA thiolase/enoyl-CoA hydratase (trifunctional protein), beta subunit [Source:HGNC Symbol;Acc:4803]
ENSG00000138036	DYNC2LI1	ENSMUSG00000024253	Dync2li1	0.0632	0.7319	0.0863506	No		1059	dynein, cytoplasmic 2, light intermediate chain 1 [Source:HGNC Symbol;Acc:24595]
ENSG00000138061	CYP1B1	ENSMUSG00000024087	Cyp1b1	0.1055	0.8359	0.126211	No		1632	cytochrome P450, family 1, subfamily B, polypeptide 1 [Source:HGNC Symbol;Acc:2597]
ENSG00000138079	SLC3A1	ENSMUSG00000024131	Slc3a1	0.1075	0.6985	0.153901	No		2058	solute carrier family 3 (amino acid transporter heavy chain), member 1 [Source:HGNC Symbol;Acc:11025]
ENSG00000138085	ATRAID	ENSMUSG00000013622	Atraid	0.1284	0.4583	0.280166	No		855	all-trans retinoic acid-induced differentiation factor [Source:HGNC Symbol;Acc:24090]
ENSG00000138092	CENPO	ENSMUSG00000020652	Cenpo	0.2091	0.6642	0.314815	No		903	centromere protein O [Source:HGNC Symbol;Acc:28152]
ENSG00000138100	TRIM54	ENSMUSG00000062077	Trim54	0.0204	0.7792	0.0261807	No		1203	tripartite motif containing 54 [Source:HGNC Symbol;Acc:16008]
ENSG00000138161	CUZD1	ENSMUSG00000040205	Cuzd1	0.1826	0.6425	0.284202	No		1824	CUB and zona pellucida-like domains 1 [Source:HGNC Symbol;Acc:17937]
ENSG00000138271	GPR87	ENSMUSG00000051431	Gpr87	0.0551	0.649	0.0848998	No		1077	G protein-coupled receptor 87 [Source:HGNC Symbol;Acc:4538]
ENSG00000138293	NCOA4	ENSMUSG00000056234	Ncoa4	0.1145	0.4623	0.247675	No		1953	nuclear receptor coactivator 4 [Source:HGNC Symbol;Acc:7671]
ENSG00000138294	MSMB	ENSMUSG00000021907	Msmb	0.5847	1.1572	0.505271	No		345	microseminoprotein, beta- [Source:HGNC Symbol;Acc:7372]
ENSG00000138303	ASCC1	ENSMUSG00000044475	Ascc1	0.1541	0.8937	0.172429	No		1203	activating signal cointegrator 1 complex subunit 1 [Source:HGNC Symbol;Acc:24268]
ENSG00000138315	OIT3	ENSMUSG00000009654	Oit3	0.0516	0.7071	0.0729741	No		1638	oncoprotein induced transcript 3 [Source:HGNC Symbol;Acc:29953]
ENSG00000138380	CARF	ENSMUSG00000026017	Carf	0.1471	0.3995	0.36821	Yes	Unknown	2178	calcium responsive transcription factor [Source:HGNC Symbol;Acc:14435]
ENSG00000138381	ASNSD1	ENSMUSG00000026095	Asnsd1	0.1429	0.618	0.23123	No		1932	asparagine synthetase domain containing 1 [Source:HGNC Symbol;Acc:24910]
ENSG00000138382	METTL5	ENSMUSG00000051730	Mettl5	0.0409	0.2667	0.153356	No		735	methyltransferase like 5 [Source:HGNC Symbol;Acc:25006]
ENSG00000138399	FASTKD1	ENSMUSG00000027086	Fastkd1	0.213	0.6248	0.340909	No		2544	FAST kinase domains 1 [Source:HGNC Symbol;Acc:26150]
ENSG00000138434	SSFA2	ENSMUSG00000027007	Ssfa2	0.1081	0.6413	0.168564	No		3780	sperm specific antigen 2 [Source:HGNC Symbol;Acc:11319]
ENSG00000138435	CHRNA1	ENSMUSG00000027107	Chrna1	0.0301	0.5455	0.0551787	No		1449	cholinergic receptor, nicotinic, alpha 1 (muscle) [Source:HGNC Symbol;Acc:1955]
ENSG00000138483	CCDC54	ENSMUSG00000050685	Ccdc54	0.2403	0.5349	0.449243	No		987	coiled-coil domain containing 54 [Source:HGNC Symbol;Acc:30703]
ENSG00000138587	MNS1	ENSMUSG00000032221	Mns1	0.1399	2.3022	0.060768	No		1488	meiosis-specific nuclear structural 1 [Source:HGNC Symbol;Acc:29636]
ENSG00000138621	PPCDC	ENSMUSG00000063849	Ppcdc	0.0656	0.561	0.116934	No		615	phosphopantothenoylcysteine decarboxylase [Source:HGNC Symbol;Acc:28107]
ENSG00000138629	UBL7	ENSMUSG00000055720	Ubl7	0.0116	0.3546	0.0327129	No		1143	ubiquitin-like 7 (bone marrow stromal cell-derived) [Source:HGNC Symbol;Acc:28221]
ENSG00000138658	C4orf21	ENSMUSG00000051278	4930422G04Rik	0.2134	0.5362	0.397986	No		6315	chromosome 4 open reading frame 21 [Source:HGNC Symbol;Acc:25654]
ENSG00000138744	NAAA	ENSMUSG00000029413	Naaa	0.166	0.5955	0.278757	No		1080	N-acylethanolamine acid amidase [Source:HGNC Symbol;Acc:736]
ENSG00000138755	CXCL9	ENSMUSG00000029417	Cxcl9	0.231	0.5419	0.426278	No		378	chemokine (C-X-C motif) ligand 9 [Source:HGNC Symbol;Acc:7098]
ENSG00000138756	BMP2K	ENSMUSG00000034663	Bmp2k	0.1009	0.5491	0.183755	No		3486	BMP2 inducible kinase [Source:HGNC Symbol;Acc:18041]
ENSG00000138780	GSTCD	ENSMUSG00000028018	Gstcd	0.088	0.4916	0.179007	No		1902	glutathione S-transferase, C-terminal domain containing [Source:HGNC Symbol;Acc:25806]
ENSG00000138798	EGF	ENSMUSG00000028017	Egf	0.2155	0.5447	0.395631	No		3624	epidermal growth factor [Source:HGNC Symbol;Acc:3229]
ENSG00000138867	GUCD1	ENSMUSG00000033416	Gucd1	0.0216	0.4875	0.0443077	No		888	guanylyl cyclase domain containing 1 [Source:HGNC Symbol;Acc:14237]
ENSG00000139131	YARS2	ENSMUSG00000022792	Yars2	0.0871	0.5528	0.157562	No		1434	tyrosyl-tRNA synthetase 2, mitochondrial [Source:HGNC Symbol;Acc:24249]
ENSG00000139133	ALG10	ENSMUSG00000075470	Alg10b	0.0822	0.6381	0.12882	No		1422	ALG10, alpha-1,2-glucosyltransferase [Source:HGNC Symbol;Acc:23162]
ENSG00000139160	METTL20	ENSMUSG00000039958	Mettl20	0.114	0.4042	0.282039	No		789	methyltransferase like 20 [Source:HGNC Symbol;Acc:28739]
ENSG00000139168	ZCRB1	ENSMUSG00000022635	Zcrb1	0.0265	0.5832	0.045439	No		654	zinc finger CCHC-type and RNA binding motif 1 [Source:HGNC Symbol;Acc:29620]
ENSG00000139178	C1RL	ENSMUSG00000038527	C1rl	0.1485	0.795	0.186792	No		1464	complement component 1, r subcomponent-like [Source:HGNC Symbol;Acc:21265]
ENSG00000139187	KLRG1	ENSMUSG00000030114	Klrg1	0.346	0.6366	0.543512	No		588	killer cell lectin-like receptor subfamily G, member 1 [Source:HGNC Symbol;Acc:6380]
ENSG00000139233	LLPH	ENSMUSG00000020224	Llph	0.0878	0.9228	0.0951452	No		390	LLP homolog, long-term synaptic facilitation (Aplysia) [Source:HGNC Symbol;Acc:28229]
ENSG00000139351	SYCP3	ENSMUSG00000067764	Xlr5c	1.0722	2.4294	0.441344	No		711	synaptonemal complex protein 3 [Source:HGNC Symbol;Acc:18130]
ENSG00000139405	RITA1	ENSMUSG00000029600	1110008J03Rik	0.2305	0.6033	0.382065	No		882	RBPJ interacting and tubulin associated 1 [Source:HGNC Symbol;Acc:25925]
ENSG00000139410	SDSL	ENSMUSG00000029596	Sdsl	0.1216	0.833	0.145978	No		990	serine dehydratase-like [Source:HGNC Symbol;Acc:30404]
ENSG00000139437	TCHP	ENSMUSG00000002486	Tchp	0.1302	1.4459	0.0900477	No		1497	trichoplein, keratin filament binding [Source:HGNC Symbol;Acc:28135]
ENSG00000139438	FAM222A	ENSMUSG00000041930	Fam222a	0.0446	0.8012	0.0556665	No		1359	family with sequence similarity 222, member A [Source:HGNC Symbol;Acc:25915]
ENSG00000139531	SUOX	ENSMUSG00000049858	Suox	0.0808	0.4245	0.190342	No		1638	sulfite oxidase [Source:HGNC Symbol;Acc:11460]
ENSG00000139537	CCDC65	ENSMUSG00000003354	Ccdc65	0.1204	0.9002	0.133748	No		1494	coiled-coil domain containing 65 [Source:HGNC Symbol;Acc:29937]
ENSG00000139572	GPR84	ENSMUSG00000063234	Gpr84	0.0846	0.6173	0.137048	No		1191	G protein-coupled receptor 84 [Source:HGNC Symbol;Acc:4535]
ENSG00000139574	NPFF	ENSMUSG00000023052	Npff	0.2749	0.5158	0.532959	No		351	neuropeptide FF-amide peptide precursor [Source:HGNC Symbol;Acc:7901]
ENSG00000139631	CSAD	ENSMUSG00000023044	Csad	0.0554	0.4643	0.119319	No		1563	cysteine sulfinic acid decarboxylase [Source:HGNC Symbol;Acc:18966]
ENSG00000139648	KRT71	ENSMUSG00000051879	Krt71	0.0424	0.6857	0.0618346	No		1572	keratin 71 [Source:HGNC Symbol;Acc:28927]
ENSG00000139684	ESD	ENSMUSG00000021996	Esd	0.0412	0.601	0.0685524	No		849	esterase D [Source:HGNC Symbol;Acc:3465]
ENSG00000139725	RHOF	ENSMUSG00000029449	Rhof	0.0303	1.1781	0.0257194	No		636	ras homolog family member F (in filopodia) [Source:HGNC Symbol;Acc:15703]
ENSG00000139780	METTL21C	ENSMUSG00000047343	Mettl21c	0.1262	0.5383	0.234442	No		795	methyltransferase like 21C [Source:HGNC Symbol;Acc:33717]
ENSG00000139797	RNF113B	ENSMUSG00000098134	Rnf113a2	0.1901	1.6017	0.118686	No		969	ring finger protein 113B [Source:HGNC Symbol;Acc:17267]
ENSG00000139835	GRTP1	ENSMUSG00000038515	Grtp1	0.0822	1.1849	0.0693729	No		1035	growth hormone regulated TBC protein 1 [Source:HGNC Symbol;Acc:20310]
ENSG00000139865	TTC6						No		5661	tetratricopeptide repeat domain 6 [Source:HGNC Symbol;Acc:19739]
ENSG00000139998	RAB15						No		639	RAB15, member RAS oncogene family [Source:HGNC Symbol;Acc:20150]
ENSG00000140006	WDR89	ENSMUSG00000045690	Wdr89	0.1076	0.7782	0.138268	No		1164	WD repeat domain 89 [Source:HGNC Symbol;Acc:20489]
ENSG00000140025	EFCAB11	ENSMUSG00000021176	Efcab11	0.1268	0.7307	0.173532	No		492	EF-hand calcium binding domain 11 [Source:HGNC Symbol;Acc:20357]
ENSG00000140043	PTGR2	ENSMUSG00000072946	Ptgr2	0.0744	0.5697	0.130595	No		1056	prostaglandin reductase 2 [Source:HGNC Symbol;Acc:20149]
ENSG00000140067	FAM181A	ENSMUSG00000096753	Fam181a	0.1258	0.7759	0.162134	No		1065	family with sequence similarity 181, member A [Source:HGNC Symbol;Acc:20491]
ENSG00000140104	C14orf79	ENSMUSG00000037594	BC022687	0.307	0.7586	0.404693	No		978	chromosome 14 open reading frame 79 [Source:HGNC Symbol;Acc:20126]
ENSG00000140263	SORD	ENSMUSG00000027227	Sord	0.1029	0.6544	0.157243	No		1074	sorbitol dehydrogenase [Source:HGNC Symbol;Acc:11184]
ENSG00000140264	SERF2						No		528	small EDRK-rich factor 2 [Source:HGNC Symbol;Acc:10757]
ENSG00000140279	DUOX2	ENSMUSG00000068452	Duox2	0.0783	0.6151	0.127296	No		4647	dual oxidase 2 [Source:HGNC Symbol;Acc:13273]
ENSG00000140365	COMMD4	ENSMUSG00000032299	Commd4	0.0432	0.6264	0.0689655	No		633	COMM domain containing 4 [Source:HGNC Symbol;Acc:26027]
ENSG00000140379	BCL2A1	ENSMUSG00000089929	Bcl2a1b	0.1707	0.6695	0.254966	No		528	BCL2-related protein A1 [Source:HGNC Symbol;Acc:991]
ENSG00000140398	NEIL1	ENSMUSG00000032298	Neil1	0.116	0.6733	0.172286	No		1173	nei endonuclease VIII-like 1 (E. coli) [Source:HGNC Symbol;Acc:18448]
ENSG00000140400	MAN2C1	ENSMUSG00000032295	Man2c1	0.0694	0.5813	0.119388	No		3174	mannosidase, alpha, class 2C, member 1 [Source:HGNC Symbol;Acc:6827]
ENSG00000140471	LINS	ENSMUSG00000053091	Lins	0.3029	0.6148	0.492681	No		2274	lines homolog (Drosophila) [Source:HGNC Symbol;Acc:30922]
ENSG00000140478	GOLGA6D	ENSMUSG00000002546	Golga2	0.3871	1.2271	0.315459	No		2082	golgin A6 family, member D [Source:HGNC Symbol;Acc:32204]
ENSG00000140511	HAPLN3	ENSMUSG00000030606	Hapln3	0.1096	0.9773	0.112146	No		1269	hyaluronan and proteoglycan link protein 3 [Source:HGNC Symbol;Acc:21446]
ENSG00000140527	WDR93	ENSMUSG00000039099	Wdr93	0.2527	0.4931	0.512472	No		2061	WD repeat domain 93 [Source:HGNC Symbol;Acc:26924]
ENSG00000140598	EFTUD1	ENSMUSG00000038563	Eftud1	0.049	0.448	0.109375	No		3363	elongation factor Tu GTP binding domain containing 1 [Source:HGNC Symbol;Acc:25789]
ENSG00000140718	FTO	ENSMUSG00000055932	Fto	0.0689	0.539	0.127829	No		1518	fat mass and obesity associated [Source:HGNC Symbol;Acc:24678]
ENSG00000140743	CDR2	ENSMUSG00000030878	Cdr2	0.0609	0.6146	0.0990888	No		1365	cerebellar degeneration-related protein 2, 62kDa [Source:HGNC Symbol;Acc:1799]
ENSG00000140749	IGSF6	ENSMUSG00000035004	Igsf6	0.2778	0.4526	0.613787	No		726	immunoglobulin superfamily, member 6 [Source:HGNC Symbol;Acc:5953]
ENSG00000140795	MYLK3	ENSMUSG00000031698	Mylk3	0.192	0.6019	0.31899	No		2460	myosin light chain kinase 3 [Source:HGNC Symbol;Acc:29826]
ENSG00000140798	ABCC12	ENSMUSG00000036872	Abcc12	0.0857	0.5243	0.163456	No		4080	ATP-binding cassette, sub-family C (CFTR/MRP), member 12 [Source:HGNC Symbol;Acc:14640]
ENSG00000140830	TXNL4B	ENSMUSG00000031723	Txnl4b	0.0126	0.6847	0.0184022	No		450	thioredoxin-like 4B [Source:HGNC Symbol;Acc:26041]
ENSG00000140832	MARVELD3	ENSMUSG00000001672	Marveld3	0.1725	0.6706	0.257232	No		1233	MARVEL domain containing 3 [Source:HGNC Symbol;Acc:30525]
ENSG00000140876	NUDT7	ENSMUSG00000031767	Nudt7	0.2439	0.6888	0.354094	No		717	nudix (nucleoside diphosphate linked moiety X)-type motif 7 [Source:HGNC Symbol;Acc:8054]
ENSG00000140905	GCSH	ENSMUSG00000034424	Gcsh	0.1164	0.4172	0.279003	No		522	glycine cleavage system protein H (aminomethyl carrier) [Source:HGNC Symbol;Acc:4208]
ENSG00000140931	CMTM3	ENSMUSG00000031875	Cmtm3	0.0601	0.5705	0.105346	No		549	CKLF-like MARVEL transmembrane domain containing 3 [Source:HGNC Symbol;Acc:19174]
ENSG00000140932	CMTM2	ENSMUSG00000074127	Cmtm2a	0.4639	1.1537	0.402098	No		747	CKLF-like MARVEL transmembrane domain containing 2 [Source:HGNC Symbol;Acc:19173]
ENSG00000140939	NOL3	ENSMUSG00000014776	Nol3	0.6832	2.572	0.26563	No		813	nucleolar protein 3 (apoptosis repressor with CARD domain) [Source:HGNC Symbol;Acc:7869]
ENSG00000140990	NDUFB10	ENSMUSG00000040048	Ndufb10	0.1031	1.4341	0.0718918	No		519	NADH dehydrogenase (ubiquinone) 1 beta subcomplex, 10, 22kDa [Source:HGNC Symbol;Acc:7696]
ENSG00000140993	TIGD7	ENSMUSG00000046380	Jrk	0.9199	48.7833	0.0188569	Yes	CENPB	1650	tigger transposable element derived 7 [Source:HGNC Symbol;Acc:18331]
ENSG00000141002	TCF25	ENSMUSG00000001472	Tcf25	0.0482	0.6591	0.07313	No		2031	transcription factor 25 (basic helix-loop-helix) [Source:HGNC Symbol;Acc:29181]
ENSG00000141141	DDX52	ENSMUSG00000020677	Ddx52	0.0634	0.484	0.130992	No		1800	DEAD (Asp-Glu-Ala-Asp) box polypeptide 52 [Source:HGNC Symbol;Acc:20038]
ENSG00000141179	PCTP	ENSMUSG00000020553	Pctp	0.1011	0.6596	0.153275	No		660	phosphatidylcholine transfer protein [Source:HGNC Symbol;Acc:8752]
ENSG00000141194	OR4D1	ENSMUSG00000060787	Olfr464	0.0782	0.6981	0.112018	No		933	olfactory receptor, family 4, subfamily D, member 1 [Source:HGNC Symbol;Acc:8293]
ENSG00000141200	KIF2B	ENSMUSG00000046755	Kif2b	0.1203	0.8207	0.146582	No		2022	kinesin family member 2B [Source:HGNC Symbol;Acc:29443]
ENSG00000141255	SPATA22	ENSMUSG00000069825	Spata22	0.1642	0.4307	0.38124	No		1092	spermatogenesis associated 22 [Source:HGNC Symbol;Acc:30705]
ENSG00000141294	LRRC46	ENSMUSG00000020878	Lrrc46	0.2329	0.4859	0.479317	No		966	leucine rich repeat containing 46 [Source:HGNC Symbol;Acc:25047]
ENSG00000141338	ABCA8	ENSMUSG00000020620	Abca8b	0.1571	0.6056	0.259412	No		4866	ATP-binding cassette, sub-family A (ABC1), member 8 [Source:HGNC Symbol;Acc:38]
ENSG00000141371	C17orf64	ENSMUSG00000018479	1700125H20Rik	0.1719	0.7351	0.233846	No		711	chromosome 17 open reading frame 64 [Source:HGNC Symbol;Acc:26990]
ENSG00000141428	C18orf21	ENSMUSG00000024273	2700062C07Rik	0.1617	0.5771	0.280194	No		663	chromosome 18 open reading frame 21 [Source:HGNC Symbol;Acc:28802]
ENSG00000141433	ADCYAP1	ENSMUSG00000024256	Adcyap1	0.0853	0.5523	0.154445	No		531	adenylate cyclase activating polypeptide 1 (pituitary) [Source:HGNC Symbol;Acc:241]
ENSG00000141437	SLC25A52	ENSMUSG00000045973	Slc25a51	0.0799	1.0452	0.0764447	No		924	solute carrier family 25, member 52 [Source:HGNC Symbol;Acc:23324]
ENSG00000141469	SLC14A1	ENSMUSG00000059336	Slc14a1	0.1106	0.4953	0.223299	No		1338	solute carrier family 14 (urea transporter), member 1 (Kidd blood group) [Source:HGNC Symbol;Acc:10918]
ENSG00000141505	ASGR1	ENSMUSG00000020884	Asgr1	0.1063	0.9109	0.116698	No		876	asialoglycoprotein receptor 1 [Source:HGNC Symbol;Acc:742]
ENSG00000141519	CCDC40	ENSMUSG00000039963	Ccdc40	0.2865	2.0516	0.139647	No		3429	coiled-coil domain containing 40 [Source:HGNC Symbol;Acc:26090]
ENSG00000141560	FN3KRP	ENSMUSG00000039253	Fn3krp	0.057	0.67	0.0850746	No		930	fructosamine 3 kinase related protein [Source:HGNC Symbol;Acc:25700]
ENSG00000141569	TRIM65	ENSMUSG00000054517	Trim65	0.2171	0.9943	0.218345	No		1554	tripartite motif containing 65 [Source:HGNC Symbol;Acc:27316]
ENSG00000141574	SECTM1	ENSMUSG00000039364	Sectm1b	0.7815	1.3353	0.585262	No		747	secreted and transmembrane 1 [Source:HGNC Symbol;Acc:10707]
ENSG00000141577	AZI1	ENSMUSG00000039781	Azi1	0.1445	1.2035	0.120066	No		3252	5-azacytidine induced 1 [Source:HGNC Symbol;Acc:29511]
ENSG00000141627	DYM	ENSMUSG00000035765	Dym	0.0296	0.5859	0.0505206	No		2010	dymeclin [Source:HGNC Symbol;Acc:21317]
ENSG00000141664	ZCCHC2	ENSMUSG00000038866	Zcchc2	0.1138	0.3669	0.310166	No		3537	zinc finger, CCHC domain containing 2 [Source:HGNC Symbol;Acc:22916]
ENSG00000141682	PMAIP1	ENSMUSG00000024521	Pmaip1	0.1481	0.5812	0.254818	No		411	phorbol-12-myristate-13-acetate-induced protein 1 [Source:HGNC Symbol;Acc:9108]
ENSG00000141858	SAMD1	ENSMUSG00000079003	Samd1	0.0274	0.4156	0.0659288	No		1299	sterile alpha motif domain containing 1 [Source:HGNC Symbol;Acc:17958]
ENSG00000141933	TPGS1	ENSMUSG00000020308	Tpgs1	0.0752	2.2022	0.0341477	No		873	tubulin polyglutamylase complex subunit 1 [Source:HGNC Symbol;Acc:25058]
ENSG00000141946	ZIM3	ENSMUSG00000055102	Zfp819	0.5856	2.3691	0.247182	Yes	C2H2-ZF	1419	zinc finger, imprinted 3 [Source:HGNC Symbol;Acc:16366]
ENSG00000141994	DUS3L	ENSMUSG00000007603	Dus3l	0.0944	1.5622	0.0604276	No		1953	dihydrouridine synthase 3-like (S. cerevisiae) [Source:HGNC Symbol;Acc:26920]
ENSG00000142039	CCDC97	ENSMUSG00000002608	Ccdc97	0.0906	1.0594	0.0855201	No		1032	coiled-coil domain containing 97 [Source:HGNC Symbol;Acc:28289]
ENSG00000142046	TMEM91	ENSMUSG00000061702	Tmem91	0.1403	0.7186	0.195241	No		573	transmembrane protein 91 [Source:HGNC Symbol;Acc:32393]
ENSG00000142089	IFITM3	ENSMUSG00000090468	Gm2840	0.2808	1.0776	0.260579	No		402	interferon induced transmembrane protein 3 [Source:HGNC Symbol;Acc:5414]
ENSG00000142102	ATHL1	ENSMUSG00000062031	Athl1	0.1307	0.6522	0.200399	No		2295	ATH1, acid trehalase-like 1 (yeast) [Source:HGNC Symbol;Acc:26210]
ENSG00000142182	DNMT3L	ENSMUSG00000000730	Dnmt3l	0.3176	1.1359	0.279602	No		1164	DNA (cytosine-5-)-methyltransferase 3-like [Source:HGNC Symbol;Acc:2980]
ENSG00000142224	IL19	ENSMUSG00000016524	Il19	0.2205	0.6191	0.356162	No		648	interleukin 19 [Source:HGNC Symbol;Acc:5990]
ENSG00000142330	CAPN10	ENSMUSG00000026270	Capn10	0.0989	0.7523	0.131464	No		2019	calpain 10 [Source:HGNC Symbol;Acc:1477]
ENSG00000142444	C19orf52	ENSMUSG00000048429	1810026J23Rik	0.092	2.1357	0.0430772	No		783	chromosome 19 open reading frame 52 [Source:HGNC Symbol;Acc:25152]
ENSG00000142484	TM4SF5	ENSMUSG00000018919	Tm4sf5	0.0976	0.5376	0.181548	No		594	transmembrane 4 L six family member 5 [Source:HGNC Symbol;Acc:11857]
ENSG00000142511	GPR32						No		1071	G protein-coupled receptor 32 [Source:HGNC Symbol;Acc:4487]
ENSG00000142512	SIGLEC10	ENSMUSG00000030468	Siglecg	0.2933	0.6787	0.43215	No		2094	sialic acid binding Ig-like lectin 10 [Source:HGNC Symbol;Acc:15620]
ENSG00000142515	KLK3	ENSMUSG00000038968	Klk1b16	0.4267	1.1856	0.359902	No		789	kallikrein-related peptidase 3 [Source:HGNC Symbol;Acc:6364]
ENSG00000142530	FAM71E1	ENSMUSG00000051113	Fam71e1	0.1218	0.9844	0.12373	No		744	family with sequence similarity 71, member E1 [Source:HGNC Symbol;Acc:25107]
ENSG00000142544	CTU1	ENSMUSG00000038888	Ctu1	0.0935	1.4231	0.0657016	No		1047	cytosolic thiouridylase subunit 1 [Source:HGNC Symbol;Acc:29590]
ENSG00000142546	NOSIP	ENSMUSG00000003421	Nosip	0.044	0.9851	0.0446655	No		915	nitric oxide synthase interacting protein [Source:HGNC Symbol;Acc:17946]
ENSG00000142556	ZNF614						Yes	C2H2-ZF	1758	zinc finger protein 614 [Source:HGNC Symbol;Acc:24722]
ENSG00000142615	CELA2A	ENSMUSG00000058579	Cela2a	0.1805	0.9497	0.19006	No		810	chymotrypsin-like elastase family, member 2A [Source:HGNC Symbol;Acc:24609]
ENSG00000142619	PADI3	ENSMUSG00000025328	Padi3	0.0676	0.8814	0.0766962	No		1995	peptidyl arginine deiminase, type III [Source:HGNC Symbol;Acc:18337]
ENSG00000142623	PADI1	ENSMUSG00000025329	Padi1	0.1374	1.147	0.119791	No		1992	peptidyl arginine deiminase, type I [Source:HGNC Symbol;Acc:18367]
ENSG00000142686	C1orf216	ENSMUSG00000073755	5730409E04Rik	0.0942	0.6737	0.139825	No		690	chromosome 1 open reading frame 216 [Source:HGNC Symbol;Acc:26800]
ENSG00000142748	FCN3	ENSMUSG00000026938	Fcna	0.4503	4.9548	0.0908816	No		900	ficolin (collagen/fibrinogen domain containing) 3 [Source:HGNC Symbol;Acc:3625]
ENSG00000142789	CELA3A	ENSMUSG00000078520	Gm13011	0.1549	0.7812	0.198285	No		813	chymotrypsin-like elastase family, member 3A [Source:HGNC Symbol;Acc:15944]
ENSG00000142794	NBPF3						No		1902	neuroblastoma breakpoint family, member 3 [Source:HGNC Symbol;Acc:25076]
ENSG00000142856	ITGB3BP	ENSMUSG00000028549	Itgb3bp	0.225	0.5435	0.413983	No		651	integrin beta 3 binding protein (beta3-endonexin) [Source:HGNC Symbol;Acc:6157]
ENSG00000142867	BCL10	ENSMUSG00000028191	Bcl10	0.0442	0.7906	0.0559069	No		702	B-cell CLL/lymphoma 10 [Source:HGNC Symbol;Acc:989]
ENSG00000142892	PIGK	ENSMUSG00000039047	Pigk	0.0547	0.7864	0.0695575	No		1188	phosphatidylinositol glycan anchor biosynthesis, class K [Source:HGNC Symbol;Acc:8965]
ENSG00000143001	TMEM61						No		633	transmembrane protein 61 [Source:HGNC Symbol;Acc:27296]
ENSG00000143067	ZNF697	ENSMUSG00000050064	Zfp697	0.0498	0.6867	0.0725208	Yes	C2H2-ZF	1638	zinc finger protein 697 [Source:HGNC Symbol;Acc:32034]
ENSG00000143110	C1orf162	ENSMUSG00000074342	I830077J02Rik	0.2635	0.5439	0.484464	No		468	chromosome 1 open reading frame 162 [Source:HGNC Symbol;Acc:28344]
ENSG00000143125	PROK1	ENSMUSG00000070368	Prok1	0.0797	0.7171	0.111142	No		318	prokineticin 1 [Source:HGNC Symbol;Acc:18454]
ENSG00000143158	MPC2	ENSMUSG00000026568	Mpc2	0.0425	0.4069	0.104448	No		384	mitochondrial pyruvate carrier 2 [Source:HGNC Symbol;Acc:24515]
ENSG00000143184	XCL1	ENSMUSG00000026573	Xcl1	0.2754	0.5931	0.46434	No		345	chemokine (C motif) ligand 1 [Source:HGNC Symbol;Acc:10645]
ENSG00000143185	XCL2	ENSMUSG00000026573	Xcl1	0.2886	0.5651	0.510706	No		345	chemokine (C motif) ligand 2 [Source:HGNC Symbol;Acc:10646]
ENSG00000143198	MGST3	ENSMUSG00000026688	Mgst3	0.0876	0.5712	0.153361	No		501	microsomal glutathione S-transferase 3 [Source:HGNC Symbol;Acc:7064]
ENSG00000143222	UFC1	ENSMUSG00000062963	Ufc1	0.014	0.3684	0.0380022	No		504	ubiquitin-fold modifier conjugating enzyme 1 [Source:HGNC Symbol;Acc:26941]
ENSG00000143226	FCGR2A	ENSMUSG00000026656	Fcgr2b	0.4492	0.8382	0.53591	No		954	Fc fragment of IgG, low affinity IIa, receptor (CD32) [Source:HGNC Symbol;Acc:3616]
ENSG00000143297	FCRL5	ENSMUSG00000048031	Fcrl5	0.441	0.702	0.628205	No		2934	Fc receptor-like 5 [Source:HGNC Symbol;Acc:18508]
ENSG00000143315	PIGM	ENSMUSG00000050229	Pigm	0.0528	0.6524	0.0809319	No		1272	phosphatidylinositol glycan anchor biosynthesis, class M [Source:HGNC Symbol;Acc:18858]
ENSG00000143321	HDGF	ENSMUSG00000004897	Hdgf	0.1209	0.5552	0.217759	No		771	hepatoma-derived growth factor [Source:HGNC Symbol;Acc:4856]
ENSG00000143341	HMCN1	ENSMUSG00000066842	Hmcn1	0.0683	0.4889	0.139701	No		16908	hemicentin 1 [Source:HGNC Symbol;Acc:19194]
ENSG00000143367	TUFT1	ENSMUSG00000005968	Tuft1	0.0531	0.4026	0.131893	No		1230	tuftelin 1 [Source:HGNC Symbol;Acc:12422]
ENSG00000143416	SELENBP1	ENSMUSG00000068877	Selenbp2	0.0692	0.5575	0.124126	No		1545	selenium binding protein 1 [Source:HGNC Symbol;Acc:10719]
ENSG00000143436	MRPL9	ENSMUSG00000028140	Mrpl9	0.116	0.4922	0.235677	No		804	mitochondrial ribosomal protein L9 [Source:HGNC Symbol;Acc:14277]
ENSG00000143452	HORMAD1	ENSMUSG00000028109	Hormad1	0.1598	0.4787	0.333821	No		1185	HORMA domain containing 1 [Source:HGNC Symbol;Acc:25245]
ENSG00000143486	EIF2D	ENSMUSG00000026427	Eif2d	0.1006	0.3683	0.273147	No		1755	eukaryotic translation initiation factor 2D [Source:HGNC Symbol;Acc:6583]
ENSG00000143498	TAF1A	ENSMUSG00000072258	Taf1a	0.1362	0.7659	0.17783	No		1353	TATA box binding protein (TBP)-associated factor, RNA polymerase I, A, 48kDa [Source:HGNC Symbol;Acc:11532]
ENSG00000143502	SUSD4	ENSMUSG00000038576	Susd4	0.0466	0.4028	0.11569	No		1473	sushi domain containing 4 [Source:HGNC Symbol;Acc:25470]
ENSG00000143520	FLG2	ENSMUSG00000049133	Flg2	1.2783	2.0353	0.628065	No		7176	filaggrin family member 2 [Source:HGNC Symbol;Acc:33276]
ENSG00000143546	S100A8	ENSMUSG00000056054	S100a8	0.3387	0.7952	0.425931	No		282	S100 calcium binding protein A8 [Source:HGNC Symbol;Acc:10498]
ENSG00000143575	HAX1	ENSMUSG00000027944	Hax1	0.1032	0.4161	0.248017	No		864	HCLS1 associated protein X-1 [Source:HGNC Symbol;Acc:16915]
ENSG00000143633	C1orf131	ENSMUSG00000031984	2810004N23Rik	0.2423	0.81	0.299136	No		882	chromosome 1 open reading frame 131 [Source:HGNC Symbol;Acc:25332]
ENSG00000143653	SCCPDH	ENSMUSG00000038936	Sccpdh	0.0721	0.3414	0.211189	No		1290	saccharopine dehydrogenase (putative) [Source:HGNC Symbol;Acc:24275]
ENSG00000143740	SNAP47	ENSMUSG00000009894	Snap47	0.1995	1.0484	0.19029	No		1395	synaptosomal-associated protein, 47kDa [Source:HGNC Symbol;Acc:30669]
ENSG00000143768	LEFTY2	ENSMUSG00000066652	Lefty2	0.0983	1.247	0.0788292	No		1101	left-right determination factor 2 [Source:HGNC Symbol;Acc:3122]
ENSG00000143774	GUK1	ENSMUSG00000020444	Guk1	0.1715	1.7434	0.098371	No		729	guanylate kinase 1 [Source:HGNC Symbol;Acc:4693]
ENSG00000143811	PYCR2	ENSMUSG00000026520	Pycr2	0.0378	0.6582	0.0574294	No		963	pyrroline-5-carboxylate reductase family, member 2 [Source:HGNC Symbol;Acc:30262]
ENSG00000143819	EPHX1	ENSMUSG00000038776	Ephx1	0.0851	0.6896	0.123405	No		1368	epoxide hydrolase 1, microsomal (xenobiotic) [Source:HGNC Symbol;Acc:3401]
ENSG00000143919	CAMKMT	ENSMUSG00000071037	Camkmt	0.0986	0.2251	0.438028	No		972	calmodulin-lysine N-methyltransferase [Source:HGNC Symbol;Acc:26276]
ENSG00000143954	REG3G	ENSMUSG00000068341	Reg3d	0.3825	0.6548	0.584148	No		528	regenerating islet-derived 3 gamma [Source:HGNC Symbol;Acc:29595]
ENSG00000144015	TRIM43	ENSMUSG00000090693	Trim43a	0.5321	0.7568	0.703092	No		1341	tripartite motif containing 43 [Source:HGNC Symbol;Acc:19015]
ENSG00000144026	ZNF514						Yes	C2H2-ZF	1203	zinc finger protein 514 [Source:HGNC Symbol;Acc:25894]
ENSG00000144029	MRPS5	ENSMUSG00000027374	Mrps5	0.1179	0.6744	0.174822	No		1293	mitochondrial ribosomal protein S5 [Source:HGNC Symbol;Acc:14498]
ENSG00000144031	ANKRD53	ENSMUSG00000014747	Ankrd53	0.4137	1.1224	0.368585	No		1593	ankyrin repeat domain 53 [Source:HGNC Symbol;Acc:25691]
ENSG00000144034	TPRKB	ENSMUSG00000054226	Tprkb	0.0876	0.4269	0.2052	No		645	TP53RK binding protein [Source:HGNC Symbol;Acc:24259]
ENSG00000144040	SFXN5	ENSMUSG00000033720	Sfxn5	0.0127	0.4458	0.0284881	No		1023	sideroflexin 5 [Source:HGNC Symbol;Acc:16073]
ENSG00000144048	DUSP11	ENSMUSG00000030002	Dusp11	0.2024	0.5175	0.391111	No		1134	dual specificity phosphatase 11 (RNA/RNP complex 1-interacting) [Source:HGNC Symbol;Acc:3066]
ENSG00000144115	THNSL2	ENSMUSG00000054474	Thnsl2	0.0988	0.5042	0.195954	No		1455	threonine synthase-like 2 (S. cerevisiae) [Source:HGNC Symbol;Acc:25602]
ENSG00000144152	FBLN7	ENSMUSG00000027386	Fbln7	0.0757	0.5513	0.137312	No		1320	fibulin 7 [Source:HGNC Symbol;Acc:26740]
ENSG00000144161	ZC3H8	ENSMUSG00000027387	Zc3h8	0.1914	0.5963	0.320979	Yes	CCCH_ZF	876	zinc finger CCCH-type containing 8 [Source:HGNC Symbol;Acc:30941]
ENSG00000144182	LIPT1	ENSMUSG00000037216	Lipt1	0.1151	0.741	0.155331	No		1122	lipoyltransferase 1 [Source:HGNC Symbol;Acc:29569]
ENSG00000144199	FAHD2B	ENSMUSG00000027371	Fahd2a	0.0794	0.5372	0.147803	No		945	fumarylacetoacetate hydrolase domain containing 2B [Source:HGNC Symbol;Acc:25318]
ENSG00000144214	LYG1	ENSMUSG00000026085	Lyg1	0.1941	0.4749	0.408718	No		585	lysozyme G-like 1 [Source:HGNC Symbol;Acc:27014]
ENSG00000144230	GPR17	ENSMUSG00000052229	Gpr17	0.0505	1.5668	0.0322313	No		1104	G protein-coupled receptor 17 [Source:HGNC Symbol;Acc:4471]
ENSG00000144395	CCDC150	ENSMUSG00000025983	Ccdc150	0.1363	0.5333	0.255578	No		3306	coiled-coil domain containing 150 [Source:HGNC Symbol;Acc:26834]
ENSG00000144410	CPO						No		1125	carboxypeptidase O [Source:HGNC Symbol;Acc:21011]
ENSG00000144451	SPAG16	ENSMUSG00000053153	Spag16	0.1471	0.6401	0.229808	No		1896	sperm associated antigen 16 [Source:HGNC Symbol;Acc:23225]
ENSG00000144504	ANKMY1	ENSMUSG00000034212	Ankmy1	0.2175	1.0981	0.198069	No		3093	ankyrin repeat and MYND domain containing 1 [Source:HGNC Symbol;Acc:20987]
ENSG00000144559	TAMM41	ENSMUSG00000030316	Tamm41	0.1003	0.7147	0.140339	No		1359	TAM41, mitochondrial translocator assembly and maintenance protein, homolog (S. cerevisiae) [Source:HGNC Symbol;Acc:25187]
ENSG00000144591	GMPPA	ENSMUSG00000033021	Gmppa	0.0135	0.5835	0.0231362	No		1422	GDP-mannose pyrophosphorylase A [Source:HGNC Symbol;Acc:22923]
ENSG00000144647	POMGNT2	ENSMUSG00000066235	Pomgnt2	0.0302	0.7156	0.0422023	No		1743	protein O-linked mannose N-acetylglucosaminyltransferase 2 (beta 1,4-) [Source:HGNC Symbol;Acc:25902]
ENSG00000144724	PTPRG	ENSMUSG00000021745	Ptprg	0.0275	0.4722	0.058238	No		4338	protein tyrosine phosphatase, receptor type, G [Source:HGNC Symbol;Acc:9671]
ENSG00000144741	SLC25A26	ENSMUSG00000045100	Slc25a26	0.071	0.5516	0.128716	No		825	solute carrier family 25 (S-adenosylmethionine carrier), member 26 [Source:HGNC Symbol;Acc:20661]
ENSG00000144820	GPR128	ENSMUSG00000022755	Gpr128	0.211	0.6026	0.350149	No		2394	G protein-coupled receptor 128 [Source:HGNC Symbol;Acc:19241]
ENSG00000144840	RABL3	ENSMUSG00000022827	Rabl3	0.0424	0.3578	0.118502	No		711	RAB, member of RAS oncogene family-like 3 [Source:HGNC Symbol;Acc:18072]
ENSG00000144867	SRPRB	ENSMUSG00000032553	Srprb	0.0449	0.6511	0.0689602	No		816	signal recognition particle receptor, B subunit [Source:HGNC Symbol;Acc:24085]
ENSG00000144962	SPATA16	ENSMUSG00000039335	Spata16	0.1275	0.5716	0.223058	No		1710	spermatogenesis associated 16 [Source:HGNC Symbol;Acc:29935]
ENSG00000145014	TMEM44	ENSMUSG00000022537	Tmem44	0.122	0.6285	0.194113	No		1428	transmembrane protein 44 [Source:HGNC Symbol;Acc:25120]
ENSG00000145020	AMT	ENSMUSG00000032607	Amt	0.0691	0.5919	0.116743	No		1212	aminomethyltransferase [Source:HGNC Symbol;Acc:473]
ENSG00000145022	TCTA	ENSMUSG00000039461	Tcta	0.0481	0.3737	0.128713	No		312	T-cell leukemia translocation altered [Source:HGNC Symbol;Acc:11692]
ENSG00000145040	UCN2	ENSMUSG00000049699	Ucn2	0.2598	0.7357	0.353133	No		339	urocortin 2 [Source:HGNC Symbol;Acc:18414]
ENSG00000145107	TM4SF19	ENSMUSG00000079625	Tm4sf19	0.1302	0.454	0.286784	No		900	transmembrane 4 L six family member 19 [Source:HGNC Symbol;Acc:25167]
ENSG00000145192	AHSG	ENSMUSG00000022868	Ahsg	0.3085	0.627	0.492026	No		1107	alpha-2-HS-glycoprotein [Source:HGNC Symbol;Acc:349]
ENSG00000145244	CORIN	ENSMUSG00000005220	Corin	0.1024	0.5782	0.177101	No		3129	corin, serine peptidase [Source:HGNC Symbol;Acc:19012]
ENSG00000145293	ENOPH1	ENSMUSG00000029326	Enoph1	0.0284	0.8053	0.0352664	No		786	enolase-phosphatase 1 [Source:HGNC Symbol;Acc:24599]
ENSG00000145309	CABS1	ENSMUSG00000007907	Cabs1	0.2806	0.5685	0.49358	No		1188	calcium-binding protein, spermatid-specific 1 [Source:HGNC Symbol;Acc:30710]
ENSG00000145331	TRMT10A	ENSMUSG00000004127	Trmt10a	0.1553	0.8297	0.187176	No		1020	tRNA methyltransferase 10 homolog A (S. cerevisiae) [Source:HGNC Symbol;Acc:28403]
ENSG00000145348	TBCK	ENSMUSG00000028030	Tbck	0.0236	0.4693	0.0502877	No		2682	TBC1 domain containing kinase [Source:HGNC Symbol;Acc:28261]
ENSG00000145365	TIFA	ENSMUSG00000046688	Tifa	0.1168	0.6541	0.178566	No		555	TRAF-interacting protein with forkhead-associated domain [Source:HGNC Symbol;Acc:19075]
ENSG00000145494	NDUFS6	ENSMUSG00000021606	Ndufs6	0.0785	0.7925	0.0990536	No		519	NADH dehydrogenase (ubiquinone) Fe-S protein 6, 13kDa (NADH-coenzyme Q reductase) [Source:HGNC Symbol;Acc:7713]
ENSG00000145626	UGT3A1	ENSMUSG00000072664	Ugt3a1	0.2444	0.7014	0.348446	No		1572	UDP glycosyltransferase 3 family, polypeptide A1 [Source:HGNC Symbol;Acc:26625]
ENSG00000145685	LHFPL2	ENSMUSG00000045312	Lhfpl2	0.0815	0.6071	0.134245	No		687	lipoma HMGIC fusion partner-like 2 [Source:HGNC Symbol;Acc:6588]
ENSG00000145692	BHMT	ENSMUSG00000069324	Gm5096	0.032	0.5447	0.0587479	No		1221	betaine--homocysteine S-methyltransferase [Source:HGNC Symbol;Acc:1047]
ENSG00000145734	BDP1	ENSMUSG00000049658	Bdp1	0.3178	0.6054	0.524942	No		7875	B double prime 1, subunit of RNA polymerase III transcription initiation factor IIIB [Source:HGNC Symbol;Acc:13652]
ENSG00000145757	SPATA9	ENSMUSG00000021590	Spata9	0.1242	0.4814	0.257998	No		765	spermatogenesis associated 9 [Source:HGNC Symbol;Acc:22988]
ENSG00000145777	TSLP	ENSMUSG00000024379	Tslp	0.5942	0.7128	0.833614	No		480	thymic stromal lymphopoietin [Source:HGNC Symbol;Acc:30743]
ENSG00000145824	CXCL14	ENSMUSG00000021508	Cxcl14	0.0202	0.4325	0.0467052	No		336	chemokine (C-X-C motif) ligand 14 [Source:HGNC Symbol;Acc:10640]
ENSG00000145839	IL9	ENSMUSG00000021538	Il9	0.3293	0.7995	0.411882	No		435	interleukin 9 [Source:HGNC Symbol;Acc:6029]
ENSG00000145850	TIMD4	ENSMUSG00000055546	Timd4	0.5012	0.939	0.533759	No		1137	T-cell immunoglobulin and mucin domain containing 4 [Source:HGNC Symbol;Acc:25132]
ENSG00000145879	SPINK7	ENSMUSG00000060201	Spink7	0.2307	0.5416	0.42596	No		258	serine peptidase inhibitor, Kazal type 7 (putative) [Source:HGNC Symbol;Acc:24643]
ENSG00000145908	ZNF300						Yes	C2H2-ZF	1863	zinc finger protein 300 [Source:HGNC Symbol;Acc:13091]
ENSG00000145919	BOD1	ENSMUSG00000044502	Bod1	0.0614	0.6437	0.095386	No		558	biorientation of chromosomes in cell division 1 [Source:HGNC Symbol;Acc:25114]
ENSG00000145945	FAM50B	ENSMUSG00000038246	Fam50b	0.0817	2.3103	0.0353634	No		978	family with sequence similarity 50, member B [Source:HGNC Symbol;Acc:18789]
ENSG00000145975	FAM217A	ENSMUSG00000021414	Fam217a	0.2467	0.6502	0.379422	No		1527	family with sequence similarity 217, member A [Source:HGNC Symbol;Acc:21362]
ENSG00000146049	KAAG1						No		255	kidney associated antigen 1 [Source:HGNC Symbol;Acc:21031]
ENSG00000146066	HIGD2A	ENSMUSG00000025868	Higd2a	0.0924	0.8691	0.106317	No		321	HIG1 hypoxia inducible domain family, member 2A [Source:HGNC Symbol;Acc:28311]
ENSG00000146085	MUT	ENSMUSG00000023921	Mut	0.0252	0.5305	0.0475024	No		2253	methylmalonyl CoA mutase [Source:HGNC Symbol;Acc:7526]
ENSG00000146109	ABT1	ENSMUSG00000036376	Abt1	0.1258	0.7394	0.170138	No		819	activator of basal transcription 1 [Source:HGNC Symbol;Acc:17369]
ENSG00000146112	PPP1R18	ENSMUSG00000034595	Ppp1r18	0.138	0.465	0.296774	No		1842	protein phosphatase 1, regulatory subunit 18 [Source:HGNC Symbol;Acc:29413]
ENSG00000146143	PRIM2	ENSMUSG00000026134	Prim2	0.0603	0.7897	0.0763581	No		1041	primase, DNA, polypeptide 2 (58kDa) [Source:HGNC Symbol;Acc:9370]
ENSG00000146147	MLIP	ENSMUSG00000032355	Mlip	0.2027	0.3706	0.546951	No		2982	muscular LMNA-interacting protein [Source:HGNC Symbol;Acc:21355]
ENSG00000146221	TCTE1	ENSMUSG00000023949	Tcte1	0.1394	1.0921	0.127644	No		1506	t-complex-associated-testis-expressed 1 [Source:HGNC Symbol;Acc:11693]
ENSG00000146383	TAAR6	ENSMUSG00000045111	Taar6	0.0645	0.689	0.0936139	No		1038	trace amine associated receptor 6 [Source:HGNC Symbol;Acc:20978]
ENSG00000146385	TAAR8	ENSMUSG00000096204	Taar8c	0.1267	0.5528	0.229197	No		1029	trace amine associated receptor 8 [Source:HGNC Symbol;Acc:14964]
ENSG00000146399	TAAR1	ENSMUSG00000056379	Taar1	0.1621	0.6917	0.23435	No		1020	trace amine associated receptor 1 [Source:HGNC Symbol;Acc:17734]
ENSG00000146433	TMEM181	ENSMUSG00000096780	Tmem181b-ps	0.0235	0.7699	0.0305234	No		1839	transmembrane protein 181 [Source:HGNC Symbol;Acc:20958]
ENSG00000146453	PNLDC1	ENSMUSG00000073460	Pnldc1	0.0972	0.6571	0.147923	No		1596	poly(A)-specific ribonuclease (PARN)-like domain containing 1 [Source:HGNC Symbol;Acc:21185]
ENSG00000146476	C6orf211	ENSMUSG00000061759	1700052N19Rik	0.1408	0.7261	0.193913	No		1326	chromosome 6 open reading frame 211 [Source:HGNC Symbol;Acc:17872]
ENSG00000146540	C7orf50	ENSMUSG00000053553	3110082I17Rik	0.2325	1.1597	0.200483	No		585	chromosome 7 open reading frame 50 [Source:HGNC Symbol;Acc:22421]
ENSG00000146587	RBAK	ENSMUSG00000061898	Rbak	0.1232	0.8218	0.149915	Yes	C2H2-ZF	2145	RB-associated KRAB zinc finger [Source:HGNC Symbol;Acc:17680]
ENSG00000146700	SRCRB4D	ENSMUSG00000029699	Srcrb4d	0.0658	0.7483	0.0879326	No		1728	scavenger receptor cysteine rich domain containing, group B (4 domains) [Source:HGNC Symbol;Acc:14461]
ENSG00000146701	MDH2	ENSMUSG00000019179	Mdh2	0.025	0.8983	0.0278303	No		1017	malate dehydrogenase 2, NAD (mitochondrial) [Source:HGNC Symbol;Acc:6971]
ENSG00000146755	TRIM50	ENSMUSG00000053388	Trim50	0.0629	1.2655	0.0497037	No		1464	tripartite motif containing 50 [Source:HGNC Symbol;Acc:19017]
ENSG00000146802	TMEM168	ENSMUSG00000029569	Tmem168	0.0231	0.4538	0.0509035	No		2094	transmembrane protein 168 [Source:HGNC Symbol;Acc:25826]
ENSG00000146826	C7orf43	ENSMUSG00000091964	BC037034	0.0178	0.405	0.0439506	No		1743	chromosome 7 open reading frame 43 [Source:HGNC Symbol;Acc:25604]
ENSG00000146842	TMEM209	ENSMUSG00000029782	Tmem209	0.0253	0.498	0.0508032	No		1686	transmembrane protein 209 [Source:HGNC Symbol;Acc:21898]
ENSG00000146858	ZC3HAV1L	ENSMUSG00000047749	Zc3hav1l	0.1359	0.5256	0.258562	No		903	zinc finger CCCH-type, antiviral 1-like [Source:HGNC Symbol;Acc:22423]
ENSG00000146859	TMEM140	ENSMUSG00000057137	Tmem140	0.2525	0.578	0.436851	No		558	transmembrane protein 140 [Source:HGNC Symbol;Acc:21870]
ENSG00000146910	CNPY1	ENSMUSG00000044681	Cnpy1	0.2606	0.6497	0.401108	No		279	canopy FGF signaling regulator 1 [Source:HGNC Symbol;Acc:27786]
ENSG00000147003	TMEM27	ENSMUSG00000015401	Tmem27	0.0787	0.407	0.193366	No		669	transmembrane protein 27 [Source:HGNC Symbol;Acc:29437]
ENSG00000147059	SPIN2A	ENSMUSG00000094601	Gm5926	0.2635	0.8071	0.326478	No		777	spindlin family, member 2A [Source:HGNC Symbol;Acc:20694]
ENSG00000147113	CXorf36	ENSMUSG00000037358	4930578C19Rik	0.1149	0.4477	0.256645	No		1302	chromosome X open reading frame 36 [Source:HGNC Symbol;Acc:25866]
ENSG00000147121	KRBOX4						No		516	KRAB box domain containing 4 [Source:HGNC Symbol;Acc:26007]
ENSG00000147183	CPXCR1	ENSMUSG00000072995	Cpxcr1	0.4777	0.7965	0.599749	Yes	C2H2-ZF	906	CPX chromosome region, candidate 1 [Source:HGNC Symbol;Acc:2332]
ENSG00000147206	NXF3	ENSMUSG00000057000	Nxf3	0.3559	0.6471	0.549992	No		1596	nuclear RNA export factor 3 [Source:HGNC Symbol;Acc:8073]
ENSG00000147324	MFHAS1	ENSMUSG00000070056	Mfhas1	0.0271	0.5227	0.0518462	No		3159	malignant fibrous histiocytoma amplified sequence 1 [Source:HGNC Symbol;Acc:16982]
ENSG00000147378	FATE1	ENSMUSG00000053593	Fate1	0.4157	0.8167	0.509	No		552	fetal and adult testis expressed 1 [Source:HGNC Symbol;Acc:24683]
ENSG00000147394	ZNF185	ENSMUSG00000031351	Zfp185	0.2472	0.6081	0.406512	No		2166	zinc finger protein 185 (LIM domain) [Source:HGNC Symbol;Acc:12976]
ENSG00000147400	CETN2	ENSMUSG00000031347	Cetn2	0.0179	0.4917	0.0364043	No		519	centrin, EF-hand protein, 2 [Source:HGNC Symbol;Acc:1867]
ENSG00000147419	CCDC25	ENSMUSG00000022035	Ccdc25	0.0193	0.3879	0.0497551	No		627	coiled-coil domain containing 25 [Source:HGNC Symbol;Acc:25591]
ENSG00000147439	BIN3	ENSMUSG00000022089	Bin3	0.0242	0.9069	0.0266843	No		762	bridging integrator 3 [Source:HGNC Symbol;Acc:1054]
ENSG00000147485	PXDNL						No		4392	peroxidasin homolog (Drosophila)-like [Source:HGNC Symbol;Acc:26359]
ENSG00000147576	ADHFE1	ENSMUSG00000025911	Adhfe1	0.0603	0.4395	0.137201	No		1404	alcohol dehydrogenase, iron containing, 1 [Source:HGNC Symbol;Acc:16354]
ENSG00000147586	MRPS28	ENSMUSG00000040269	Mrps28	0.1608	0.7579	0.212165	No		564	mitochondrial ribosomal protein S28 [Source:HGNC Symbol;Acc:14513]
ENSG00000147614	ATP6V0D2	ENSMUSG00000028238	Atp6v0d2	0.0367	0.5438	0.067488	No		1053	ATPase, H+ transporting, lysosomal 38kDa, V0 subunit d2 [Source:HGNC Symbol;Acc:18266]
ENSG00000147676	MAL2	ENSMUSG00000024479	Mal2	0.0576	0.432	0.133333	No		531	mal, T-cell differentiation protein 2 (gene/pseudogene) [Source:HGNC Symbol;Acc:13634]
ENSG00000147687	TATDN1	ENSMUSG00000050891	Tatdn1	0.0483	0.4606	0.104863	No		966	TatD DNase domain containing 1 [Source:HGNC Symbol;Acc:24220]
ENSG00000147697	GSDMC	ENSMUSG00000062543	Gsdmcl1	0.7078	27.9861	0.0252911	No		1527	gasdermin C [Source:HGNC Symbol;Acc:7151]
ENSG00000147789	ZNF7	ENSMUSG00000033669	Zfp7	0.1934	0.7092	0.272702	Yes	C2H2-ZF	2094	zinc finger protein 7 [Source:HGNC Symbol;Acc:13139]
ENSG00000147813	NAPRT1	ENSMUSG00000022574	Naprt1	0.0986	0.7875	0.125206	No		1701	nicotinate phosphoribosyltransferase domain containing 1 [Source:HGNC Symbol;Acc:30450]
ENSG00000147869	CER1	ENSMUSG00000038192	Cer1	0.2061	0.7242	0.28459	No		804	cerberus 1, DAN family BMP antagonist [Source:HGNC Symbol;Acc:1862]
ENSG00000147873	IFNA5	ENSMUSG00000078355	Gm13280	0.2674	0.685	0.390365	No		570	interferon, alpha 5 [Source:HGNC Symbol;Acc:5426]
ENSG00000147874	HAUS6	ENSMUSG00000038047	Haus6	0.2156	0.4855	0.444078	No		2868	HAUS augmin-like complex, subunit 6 [Source:HGNC Symbol;Acc:25948]
ENSG00000147885	IFNA16	ENSMUSG00000078355	Gm13280	0.2948	0.6266	0.470476	No		570	interferon, alpha 16 [Source:HGNC Symbol;Acc:5421]
ENSG00000147905	ZCCHC7	ENSMUSG00000035649	Zcchc7	0.2198	0.4621	0.475655	No		1632	zinc finger, CCHC domain containing 7 [Source:HGNC Symbol;Acc:26209]
ENSG00000147912	FBXO10	ENSMUSG00000048232	Fbxo10	0.0273	0.6216	0.0439189	No		2871	F-box protein 10 [Source:HGNC Symbol;Acc:13589]
ENSG00000148120	C9orf3	ENSMUSG00000021458	2010111I01Rik	0.1487	0.4345	0.342232	No		2460	chromosome 9 open reading frame 3 [Source:HGNC Symbol;Acc:1361]
ENSG00000148136	OR13C4						No		957	olfactory receptor, family 13, subfamily C, member 4 [Source:HGNC Symbol;Acc:14722]
ENSG00000148156	ACTL7B	ENSMUSG00000070980	Actl7b	0.0616	1.0234	0.0601915	No		1248	actin-like 7B [Source:HGNC Symbol;Acc:162]
ENSG00000148187	MRRF	ENSMUSG00000026887	Mrrf	0.0887	0.3449	0.257176	No		789	mitochondrial ribosome recycling factor [Source:HGNC Symbol;Acc:7234]
ENSG00000148215	OR5C1	ENSMUSG00000049018	Olfr368	0.0861	0.6627	0.129923	No		963	olfactory receptor, family 5, subfamily C, member 1 [Source:HGNC Symbol;Acc:8331]
ENSG00000148218	ALAD	ENSMUSG00000028393	Alad	0.0587	0.4449	0.13194	No		993	aminolevulinate dehydratase [Source:HGNC Symbol;Acc:395]
ENSG00000148225	WDR31	ENSMUSG00000028391	Wdr31	0.0976	0.4051	0.240928	No		1104	WD repeat domain 31 [Source:HGNC Symbol;Acc:21421]
ENSG00000148288	GBGT1	ENSMUSG00000026829	Gbgt1	0.1225	0.7822	0.15661	No		1044	globoside alpha-1,3-N-acetylgalactosaminyltransferase 1 [Source:HGNC Symbol;Acc:20460]
ENSG00000148290	SURF1	ENSMUSG00000015790	Surf1	0.1426	0.699	0.204006	No		903	surfeit 1 [Source:HGNC Symbol;Acc:11474]
ENSG00000148291	SURF2	ENSMUSG00000014873	Surf2	0.1984	1.5948	0.124404	No		771	surfeit 2 [Source:HGNC Symbol;Acc:11475]
ENSG00000148296	SURF6	ENSMUSG00000036160	Surf6	0.16	1.367	0.117045	No		1086	surfeit 6 [Source:HGNC Symbol;Acc:11478]
ENSG00000148300	REXO4	ENSMUSG00000052406	Rexo4	0.4632	1.479	0.313185	Yes	Unknown	1269	REX4, RNA exonuclease 4 homolog (S. cerevisiae) [Source:HGNC Symbol;Acc:12820]
ENSG00000148331	ASB6	ENSMUSG00000039483	Asb6	0.0566	1.3698	0.0413199	No		1266	ankyrin repeat and SOCS box containing 6 [Source:HGNC Symbol;Acc:17181]
ENSG00000148334	PTGES2	ENSMUSG00000026820	Ptges2	0.0861	1.3463	0.0639531	No		1134	prostaglandin E synthase 2 [Source:HGNC Symbol;Acc:17822]
ENSG00000148346	LCN2	ENSMUSG00000026822	Lcn2	0.2673	0.9699	0.275595	No		603	lipocalin 2 [Source:HGNC Symbol;Acc:6526]
ENSG00000148377	IDI2	ENSMUSG00000033520	Idi2	0.2673	2.0934	0.127687	No		684	isopentenyl-diphosphate delta isomerase 2 [Source:HGNC Symbol;Acc:23487]
ENSG00000148444	COMMD3	ENSMUSG00000051154	Commd3	0.0532	0.1736	0.306452	No		588	COMM domain containing 3 [Source:HGNC Symbol;Acc:23332]
ENSG00000148484	RSU1	ENSMUSG00000026727	Rsu1	0.0128	0.703	0.0182077	No		834	Ras suppressor protein 1 [Source:HGNC Symbol;Acc:10464]
ENSG00000148513	ANKRD30A	ENSMUSG00000026774	4931423N10Rik	0.6869	1.6915	0.406089	No		4383	ankyrin repeat domain 30A [Source:HGNC Symbol;Acc:17234]
ENSG00000148572	NRBF2	ENSMUSG00000075000	Nrbf2	0.0579	0.6169	0.0938564	No		864	nuclear receptor binding factor 2 [Source:HGNC Symbol;Acc:19692]
ENSG00000148600	CDHR1	ENSMUSG00000021803	Cdhr1	0.0803	0.5631	0.142603	No		2580	cadherin-related family member 1 [Source:HGNC Symbol;Acc:14550]
ENSG00000148655	C10orf11	ENSMUSG00000063458	1700112E06Rik	0.1378	0.6663	0.206814	No		597	chromosome 10 open reading frame 11 [Source:HGNC Symbol;Acc:23405]
ENSG00000148671	ADIRF						No		231	adipogenesis regulatory factor [Source:HGNC Symbol;Acc:24043]
ENSG00000148795	CYP17A1	ENSMUSG00000003555	Cyp17a1	0.237	0.7407	0.319968	No		1527	cytochrome P450, family 17, subfamily A, polypeptide 1 [Source:HGNC Symbol;Acc:2593]
ENSG00000148803	FUOM	ENSMUSG00000025466	Fuom	0.1323	1.16	0.114052	No		465	fucose mutarotase [Source:HGNC Symbol;Acc:24733]
ENSG00000148824	MTG1	ENSMUSG00000039018	Mtg1	0.1207	0.9603	0.12569	No		1005	mitochondrial ribosome-associated GTPase 1 [Source:HGNC Symbol;Acc:32159]
ENSG00000148834	GSTO1	ENSMUSG00000025068	Gsto1	0.1765	0.8836	0.199751	No		726	glutathione S-transferase omega 1 [Source:HGNC Symbol;Acc:13312]
ENSG00000148841	ITPRIP	ENSMUSG00000079254	Itprip	0.1189	1.021	0.116454	No		1644	inositol 1,4,5-trisphosphate receptor interacting protein [Source:HGNC Symbol;Acc:29370]
ENSG00000148965	SAA4	ENSMUSG00000040017	Saa4	0.2952	0.7493	0.393968	No		393	serum amyloid A4, constitutive [Source:HGNC Symbol;Acc:10516]
ENSG00000148985	PGAP2	ENSMUSG00000030990	Pgap2	0.0261	0.4548	0.0573879	No		1038	post-GPI attachment to proteins 2 [Source:HGNC Symbol;Acc:17893]
ENSG00000149021	SCGB1A1	ENSMUSG00000024653	Scgb1a1	0.3064	0.8684	0.352833	No		276	secretoglobin, family 1A, member 1 (uteroglobin) [Source:HGNC Symbol;Acc:12523]
ENSG00000149043	SYT8	ENSMUSG00000031098	Syt8	0.1505	1.017	0.147984	No		1206	synaptotagmin VIII [Source:HGNC Symbol;Acc:19264]
ENSG00000149054	ZNF215						Yes	C2H2-ZF	1554	zinc finger protein 215 [Source:HGNC Symbol;Acc:13007]
ENSG00000149124	GLYAT	ENSMUSG00000063683	Glyat	0.1735	0.5336	0.32515	No		891	glycine-N-acyltransferase [Source:HGNC Symbol;Acc:13734]
ENSG00000149133	OR5F1	ENSMUSG00000050504	Olfr1323	0.4421	7.5172	0.0588118	No		945	olfactory receptor, family 5, subfamily F, member 1 [Source:HGNC Symbol;Acc:8343]
ENSG00000149179	C11orf49	ENSMUSG00000040591	1110051M20Rik	0.0322	0.5054	0.0637119	No		1014	chromosome 11 open reading frame 49 [Source:HGNC Symbol;Acc:28720]
ENSG00000149328	GLB1L2	ENSMUSG00000036395	Glb1l2	0.1296	0.6056	0.214003	No		1911	galactosidase, beta 1-like 2 [Source:HGNC Symbol;Acc:25129]
ENSG00000149506	ZP1	ENSMUSG00000024734	Zp1	0.2198	0.7085	0.310233	No		1917	zona pellucida glycoprotein 1 (sperm receptor) [Source:HGNC Symbol;Acc:13187]
ENSG00000149507	OOSP2	ENSMUSG00000055895	Plac1l	0.3829	0.5515	0.694288	No		477	oocyte secreted protein 2 [Source:HGNC Symbol;Acc:26699]
ENSG00000149516	MS4A3	ENSMUSG00000024681	Ms4a3	0.3191	0.5642	0.56558	No		645	membrane-spanning 4-domains, subfamily A, member 3 (hematopoietic cell-specific) [Source:HGNC Symbol;Acc:7317]
ENSG00000149531	FRG1B						No		549	FSHD region gene 1 family, member B [Source:HGNC Symbol;Acc:15792]
ENSG00000149582	TMEM25	ENSMUSG00000002032	Tmem25	0.0465	0.4618	0.100693	No		1146	transmembrane protein 25 [Source:HGNC Symbol;Acc:25890]
ENSG00000149600	COMMD7	ENSMUSG00000056941	Commd7	0.059	0.4001	0.147463	No		603	COMM domain containing 7 [Source:HGNC Symbol;Acc:16223]
ENSG00000149609	C20orf144	ENSMUSG00000038523	1700003F12Rik	0.323	0.7126	0.45327	No		462	chromosome 20 open reading frame 144 [Source:HGNC Symbol;Acc:16137]
ENSG00000149651	SPINT4	ENSMUSG00000017310	Spint4	0.2962	0.8662	0.341953	No		300	serine peptidase inhibitor, Kunitz type 4 [Source:HGNC Symbol;Acc:16130]
ENSG00000149735	GPHA2	ENSMUSG00000024784	Gpha2	0.0985	0.7757	0.126982	No		390	glycoprotein hormone alpha 2 [Source:HGNC Symbol;Acc:18054]
ENSG00000149742	SLC22A9	ENSMUSG00000075044	Slc22a29	0.3901	0.6211	0.628079	No		1662	solute carrier family 22 (organic anion transporter), member 9 [Source:HGNC Symbol;Acc:16261]
ENSG00000149922	TBX6	ENSMUSG00000030699	Tbx6	0.0663	0.5462	0.121384	Yes	T-box	1311	T-box 6 [Source:HGNC Symbol;Acc:11605]
ENSG00000150045	KLRF1						No		699	killer cell lectin-like receptor subfamily F, member 1 [Source:HGNC Symbol;Acc:13342]
ENSG00000150048	CLEC1A	ENSMUSG00000033082	Clec1a	0.1962	0.623	0.314928	No		843	C-type lectin domain family 1, member A [Source:HGNC Symbol;Acc:24355]
ENSG00000150201	FXYD4	ENSMUSG00000004988	Fxyd4	0.2175	0.433	0.502309	No		270	FXYD domain containing ion transport regulator 4 [Source:HGNC Symbol;Acc:4028]
ENSG00000150244	TRIM48						No		675	tripartite motif containing 48 [Source:HGNC Symbol;Acc:19021]
ENSG00000150261	OR8K1	ENSMUSG00000075197	Olfr1046	0.1122	0.8603	0.13042	No		960	olfactory receptor, family 8, subfamily K, member 1 [Source:HGNC Symbol;Acc:14831]
ENSG00000150269	OR5M9	ENSMUSG00000061704	Olfr1036	0.0708	0.8749	0.0809235	No		933	olfactory receptor, family 5, subfamily M, member 9 [Source:HGNC Symbol;Acc:15294]
ENSG00000150281	CTF1	ENSMUSG00000042340	Ctf1	0.1187	0.7202	0.164815	No		606	cardiotrophin 1 [Source:HGNC Symbol;Acc:2499]
ENSG00000150403	TMCO3	ENSMUSG00000038497	Tmco3	0.0565	0.9041	0.0624931	No		2034	transmembrane and coiled-coil domains 3 [Source:HGNC Symbol;Acc:20329]
ENSG00000150433	TMEM218	ENSMUSG00000032121	Tmem218	0.1343	0.4556	0.294776	No		426	transmembrane protein 218 [Source:HGNC Symbol;Acc:27344]
ENSG00000150456	N6AMT2	ENSMUSG00000021951	N6amt2	0.1071	0.8549	0.125278	No		645	N-6 adenine-specific DNA methyltransferase 2 (putative) [Source:HGNC Symbol;Acc:27351]
ENSG00000150477	KIAA1328	ENSMUSG00000033632	AW554918	0.162	0.44	0.368182	No		1806	KIAA1328 [Source:HGNC Symbol;Acc:29248]
ENSG00000150526	MIA2	ENSMUSG00000035349	Mia2	0.2801	0.584	0.479623	No		1965	melanoma inhibitory activity 2 [Source:HGNC Symbol;Acc:18432]
ENSG00000150527	CTAGE5	ENSMUSG00000021000	Ctage5	0.1254	0.4889	0.256494	No		2430	CTAGE family, member 5 [Source:HGNC Symbol;Acc:7057]
ENSG00000150540	HNMT	ENSMUSG00000026986	Hnmt	0.0869	0.4062	0.213934	No		879	histamine N-methyltransferase [Source:HGNC Symbol;Acc:5028]
ENSG00000150627	WDR17	ENSMUSG00000039375	Wdr17	0.0606	0.5565	0.108895	No		3969	WD repeat domain 17 [Source:HGNC Symbol;Acc:16661]
ENSG00000150756	FAM173B	ENSMUSG00000039065	Fam173b	0.1764	1.0826	0.162941	No		702	family with sequence similarity 173, member B [Source:HGNC Symbol;Acc:27029]
ENSG00000150768	DLAT	ENSMUSG00000000168	Dlat	0.0784	0.5081	0.1543	No		1944	dihydrolipoamide S-acetyltransferase [Source:HGNC Symbol;Acc:2896]
ENSG00000150779	TIMM8B	ENSMUSG00000039016	Timm8b	0.012	0.5069	0.0236733	No		297	translocase of inner mitochondrial membrane 8 homolog B (yeast) [Source:HGNC Symbol;Acc:11818]
ENSG00000150873	C2orf50	ENSMUSG00000071398	2410004P03Rik	0.198	1.0251	0.193152	No		489	chromosome 2 open reading frame 50 [Source:HGNC Symbol;Acc:26324]
ENSG00000150977	RILPL2	ENSMUSG00000029401	Rilpl2	0.1444	1.1308	0.127697	No		636	Rab interacting lysosomal protein-like 2 [Source:HGNC Symbol;Acc:28787]
ENSG00000151023	ENKUR	ENSMUSG00000026679	Enkur	0.07	0.9376	0.0746587	No		771	enkurin, TRPC channel interacting protein [Source:HGNC Symbol;Acc:28388]
ENSG00000151131	C12orf45	ENSMUSG00000020255	D10Wsu102e	0.1635	0.7635	0.214145	No		558	chromosome 12 open reading frame 45 [Source:HGNC Symbol;Acc:28628]
ENSG00000151287	TEX30	ENSMUSG00000026049	Tex30	0.0199	0.2228	0.0893178	No		684	testis expressed 30 [Source:HGNC Symbol;Acc:25188]
ENSG00000151304	SRFBP1	ENSMUSG00000024528	Srfbp1	0.2579	0.8534	0.302203	No		1290	serum response factor binding protein 1 [Source:HGNC Symbol;Acc:26333]
ENSG00000151338	MIPOL1	ENSMUSG00000047022	Mipol1	0.1628	0.5051	0.322312	No		1329	mirror-image polydactyly 1 [Source:HGNC Symbol;Acc:21460]
ENSG00000151353	TMEM18	ENSMUSG00000043061	Tmem18	0.1248	0.9679	0.128939	No		432	transmembrane protein 18 [Source:HGNC Symbol;Acc:25257]
ENSG00000151365	THRSP	ENSMUSG00000035686	Thrsp	0.1067	0.8138	0.131113	No		441	thyroid hormone responsive [Source:HGNC Symbol;Acc:11800]
ENSG00000151466	SCLT1	ENSMUSG00000059834	Sclt1	0.1449	0.4966	0.291784	No		2067	sodium channel and clathrin linker 1 [Source:HGNC Symbol;Acc:26406]
ENSG00000151468	CCDC3	ENSMUSG00000026676	Ccdc3	0.0417	0.8271	0.0504171	No		813	coiled-coil domain containing 3 [Source:HGNC Symbol;Acc:23813]
ENSG00000151470	C4orf33	ENSMUSG00000025766	D3Ertd751e	0.0928	0.4971	0.186683	No		600	chromosome 4 open reading frame 33 [Source:HGNC Symbol;Acc:27025]
ENSG00000151500	THYN1	ENSMUSG00000035443	Thyn1	0.1049	0.4788	0.219089	Yes	Unknown	678	thymocyte nuclear protein 1 [Source:HGNC Symbol;Acc:29560]
ENSG00000151575	TEX9	ENSMUSG00000090626	Tex9	0.131	0.7367	0.17782	No		1176	testis expressed 9 [Source:HGNC Symbol;Acc:29585]
ENSG00000151576	QTRTD1	ENSMUSG00000022704	Qtrtd1	0.0777	0.4187	0.185574	No		1284	queuine tRNA-ribosyltransferase domain containing 1 [Source:HGNC Symbol;Acc:25771]
ENSG00000151650	VENTX	ENSMUSG00000025469	Msx3	0.8739	5.7576	0.151782	Yes	Homeodomain	777	VENT homeobox [Source:HGNC Symbol;Acc:13639]
ENSG00000151657	KIN	ENSMUSG00000037262	Kin	0.0409	0.6675	0.0612734	Yes	C2H2-ZF	1182	KIN, antigenic determinant of recA protein homolog (mouse) [Source:HGNC Symbol;Acc:6327]
ENSG00000151665	PIGF	ENSMUSG00000024145	Pigf	0.0753	0.4087	0.184243	No		660	phosphatidylinositol glycan anchor biosynthesis, class F [Source:HGNC Symbol;Acc:8962]
ENSG00000151687	ANKAR	ENSMUSG00000039342	Ankar	0.1021	0.5926	0.172292	No		4305	ankyrin and armadillo repeat containing [Source:HGNC Symbol;Acc:26350]
ENSG00000151689	INPP1	ENSMUSG00000026102	Inpp1	0.105	0.8177	0.128409	No		1200	inositol polyphosphate-1-phosphatase [Source:HGNC Symbol;Acc:6071]
ENSG00000151725	CENPU	ENSMUSG00000031629	Mlf1ip	0.3167	0.7217	0.438825	No		1257	centromere protein U [Source:HGNC Symbol;Acc:21348]
ENSG00000151743	AMN1	ENSMUSG00000068250	Amn1	0.1442	0.4545	0.317272	No		777	antagonist of mitotic exit network 1 homolog (S. cerevisiae) [Source:HGNC Symbol;Acc:27281]
ENSG00000151779	NBAS	ENSMUSG00000020576	Nbas	0.0784	0.5407	0.144997	No		7116	neuroblastoma amplified sequence [Source:HGNC Symbol;Acc:15625]
ENSG00000151835	SACS	ENSMUSG00000048279	Sacs	0.0776	0.5088	0.152516	No		13740	spastic ataxia of Charlevoix-Saguenay (sacsin) [Source:HGNC Symbol;Acc:10519]
ENSG00000151849	CENPJ	ENSMUSG00000064128	Cenpj	0.1575	0.631	0.249604	No		4017	centromere protein J [Source:HGNC Symbol;Acc:17272]
ENSG00000151881	C5orf28	ENSMUSG00000074634	Gm7120	0.1276	0.594	0.214815	No		648	chromosome 5 open reading frame 28 [Source:HGNC Symbol;Acc:26139]
ENSG00000151882	CCL28	ENSMUSG00000074715	Ccl28	0.2408	0.678	0.355162	No		384	chemokine (C-C motif) ligand 28 [Source:HGNC Symbol;Acc:17700]
ENSG00000151948	GLT1D1	ENSMUSG00000049971	Glt1d1	0.0937	0.8671	0.108061	No		1056	glycosyltransferase 1 domain containing 1 [Source:HGNC Symbol;Acc:26483]
ENSG00000152076	CCDC74B	ENSMUSG00000041617	Ccdc74a	0.2052	0.9727	0.210959	No		1449	coiled-coil domain containing 74B [Source:HGNC Symbol;Acc:25267]
ENSG00000152078	TMEM56	ENSMUSG00000028132	Tmem56	0.1553	0.579	0.268221	No		792	transmembrane protein 56 [Source:HGNC Symbol;Acc:26477]
ENSG00000152086	TUBA3E	ENSMUSG00000067702	Tuba3a	0.006	0.6061	0.00989936	No		1353	tubulin, alpha 3e [Source:HGNC Symbol;Acc:20765]
ENSG00000152102	FAM168B	ENSMUSG00000037503	Fam168b	0.008	0.3071	0.0260501	No		588	family with sequence similarity 168, member B [Source:HGNC Symbol;Acc:27016]
ENSG00000152133	GPATCH11	ENSMUSG00000050668	Gpatch11	0.0537	0.9973	0.0538454	No		858	G patch domain containing 11 [Source:HGNC Symbol;Acc:26768]
ENSG00000152207	CYSLTR2	ENSMUSG00000033470	Cysltr2	0.1864	0.6749	0.276189	No		1041	cysteinyl leukotriene receptor 2 [Source:HGNC Symbol;Acc:18274]
ENSG00000152213	ARL11	ENSMUSG00000043157	Arl11	0.0781	0.6655	0.117355	No		591	ADP-ribosylation factor-like 11 [Source:HGNC Symbol;Acc:24046]
ENSG00000152219	ARL14EP	ENSMUSG00000027122	Arl14ep	0.0356	0.6044	0.0589014	No		783	ADP-ribosylation factor-like 14 effector protein [Source:HGNC Symbol;Acc:26798]
ENSG00000152223	EPG5	ENSMUSG00000039840	Epg5	0.0967	0.4946	0.195512	No		7740	ectopic P-granules autophagy protein 5 homolog (C. elegans) [Source:HGNC Symbol;Acc:29331]
ENSG00000152292	SH2D6	ENSMUSG00000052631	Sh2d6	0.2847	0.7016	0.405787	No		528	SH2 domain containing 6 [Source:HGNC Symbol;Acc:30439]
ENSG00000152348	ATG10	ENSMUSG00000021619	Atg10	0.1038	0.5546	0.187162	No		663	autophagy related 10 [Source:HGNC Symbol;Acc:20315]
ENSG00000152439	ZNF773	ENSMUSG00000062518	Zfp534	0.4555	2.2311	0.204159	Yes	C2H2-ZF	1329	zinc finger protein 773 [Source:HGNC Symbol;Acc:30487]
ENSG00000152463	OLAH	ENSMUSG00000026645	Olah	0.2813	0.6752	0.416617	No		957	oleoyl-ACP hydrolase [Source:HGNC Symbol;Acc:25625]
ENSG00000152464	RPP38	ENSMUSG00000049950	Rpp38	0.1367	0.6301	0.21695	No		852	ribonuclease P/MRP 38kDa subunit [Source:HGNC Symbol;Acc:30329]
ENSG00000152467	ZSCAN1						Yes	C2H2-ZF	1227	zinc finger and SCAN domain containing 1 [Source:HGNC Symbol;Acc:23712]
ENSG00000152475	ZNF837						Yes	C2H2-ZF	1596	zinc finger protein 837 [Source:HGNC Symbol;Acc:25164]
ENSG00000152591	DSPP	ENSMUSG00000053268	Dspp	0.2908	0.9157	0.317571	No		3906	dentin sialophosphoprotein [Source:HGNC Symbol;Acc:3054]
ENSG00000152595	MEPE	ENSMUSG00000053863	Mepe	0.351	1.0723	0.327334	No		1671	matrix extracellular phosphoglycoprotein [Source:HGNC Symbol;Acc:13361]
ENSG00000152672	CLEC4F	ENSMUSG00000014542	Clec4f	0.3926	0.7917	0.495895	No		1770	C-type lectin domain family 4, member F [Source:HGNC Symbol;Acc:25357]
ENSG00000152778	IFIT5						No		1449	interferon-induced protein with tetratricopeptide repeats 5 [Source:HGNC Symbol;Acc:13328]
ENSG00000152936	IFLTD1	ENSMUSG00000054966	Ifltd1	0.3709	1.0849	0.341875	No		1230	intermediate filament tail domain containing 1 [Source:HGNC Symbol;Acc:26683]
ENSG00000152942	RAD17	ENSMUSG00000021635	Rad17	0.0992	0.5277	0.187986	No		2046	RAD17 homolog (S. pombe) [Source:HGNC Symbol;Acc:9807]
ENSG00000153029	MR1	ENSMUSG00000026471	Mr1	0.1427	0.4708	0.303101	No		1026	major histocompatibility complex, class I-related [Source:HGNC Symbol;Acc:4975]
ENSG00000153066	TXNDC11	ENSMUSG00000022498	Txndc11	0.1147	0.5132	0.2235	No		2958	thioredoxin domain containing 11 [Source:HGNC Symbol;Acc:28030]
ENSG00000153093	ACOXL	ENSMUSG00000027380	Acoxl	0.1438	0.58	0.247931	No		1743	acyl-CoA oxidase-like [Source:HGNC Symbol;Acc:25621]
ENSG00000153130	SCOC	ENSMUSG00000063253	Scoc	0.2174	0.72	0.301944	No		480	short coiled-coil protein [Source:HGNC Symbol;Acc:20335]
ENSG00000153157	SYCP2L	ENSMUSG00000038651	Sycp2l	0.2662	0.6626	0.401751	No		2439	synaptonemal complex protein 2-like [Source:HGNC Symbol;Acc:21537]
ENSG00000153230	OR14K1	ENSMUSG00000059030	Olfr128	0.4902	2.4208	0.202495	No		945	olfactory receptor, family 14, subfamily K, member 1 [Source:HGNC Symbol;Acc:15025]
ENSG00000153237	CCDC148	ENSMUSG00000036641	Ccdc148	0.1629	0.6318	0.257835	No		1803	coiled-coil domain containing 148 [Source:HGNC Symbol;Acc:25191]
ENSG00000153283	CD96	ENSMUSG00000022657	Cd96	0.2662	0.4065	0.654859	No		1758	CD96 molecule [Source:HGNC Symbol;Acc:16892]
ENSG00000153292	GPR110	ENSMUSG00000041293	Gpr110	0.1911	0.5244	0.364416	No		2733	G protein-coupled receptor 110 [Source:HGNC Symbol;Acc:18990]
ENSG00000153406	NMRAL1	ENSMUSG00000063445	Nmral1	0.0915	0.7969	0.11482	No		900	NmrA-like family domain containing 1 [Source:HGNC Symbol;Acc:24987]
ENSG00000153485	TMEM251	ENSMUSG00000046675	Tmem251	0.0389	0.3025	0.128595	No		510	transmembrane protein 251 [Source:HGNC Symbol;Acc:20218]
ENSG00000153498	SPACA7	ENSMUSG00000010435	Spaca7	0.5559	0.6527	0.851693	No		588	sperm acrosome associated 7 [Source:HGNC Symbol;Acc:29575]
ENSG00000153531	ADPRHL1	ENSMUSG00000031448	Adprhl1	0.0811	1.2612	0.0643038	No		1065	ADP-ribosylhydrolase like 1 [Source:HGNC Symbol;Acc:21303]
ENSG00000153551	CMTM7	ENSMUSG00000032436	Cmtm7	0.0908	0.6524	0.139178	No		528	CKLF-like MARVEL transmembrane domain containing 7 [Source:HGNC Symbol;Acc:19178]
ENSG00000153574	RPIA	ENSMUSG00000053604	Rpia	0.0457	0.3568	0.128083	No		936	ribose 5-phosphate isomerase A [Source:HGNC Symbol;Acc:10297]
ENSG00000153666	GOLGA8I	ENSMUSG00000002546	Golga2	0.4596	1.6362	0.280895	No		1899	golgin A8 family, member I [Source:HGNC Symbol;Acc:26660]
ENSG00000153714	LURAP1L	ENSMUSG00000048706	Lurap1l	0.0442	0.6183	0.0714863	No		687	leucine rich adaptor protein 1-like [Source:HGNC Symbol;Acc:31452]
ENSG00000153774	CFDP1	ENSMUSG00000031954	Cfdp1	0.0893	0.5578	0.160093	No		900	craniofacial development protein 1 [Source:HGNC Symbol;Acc:1873]
ENSG00000153790	C7orf31	ENSMUSG00000029828	4921507P07Rik	0.155	0.5863	0.26437	No		1773	chromosome 7 open reading frame 31 [Source:HGNC Symbol;Acc:21722]
ENSG00000153823	PID1	ENSMUSG00000045658	Pid1	0.0304	0.7025	0.043274	No		753	phosphotyrosine interaction domain containing 1 [Source:HGNC Symbol;Acc:26084]
ENSG00000153902	LGI4	ENSMUSG00000036560	Lgi4	0.0609	1.1305	0.05387	No		1614	leucine-rich repeat LGI family, member 4 [Source:HGNC Symbol;Acc:18712]
ENSG00000153975	ZUFSP	ENSMUSG00000039531	Zufsp	0.0985	0.4052	0.24309	Yes	C2H2-ZF	1737	zinc finger with UFM1-specific peptidase domain [Source:HGNC Symbol;Acc:21224]
ENSG00000154007	ASB17	ENSMUSG00000038997	Asb17	0.0685	0.5709	0.119986	No		888	ankyrin repeat and SOCS box containing 17 [Source:HGNC Symbol;Acc:19769]
ENSG00000154040	CABYR	ENSMUSG00000024430	Cabyr	0.6205	1.0702	0.579798	No		1188	calcium binding tyrosine-(Y)-phosphorylation regulated [Source:HGNC Symbol;Acc:15569]
ENSG00000154059	IMPACT	ENSMUSG00000024423	Impact	0.102	0.6706	0.152103	No		963	impact RWD domain protein [Source:HGNC Symbol;Acc:20387]
ENSG00000154079	C6orf57	ENSMUSG00000026154	1110058L19Rik	0.2047	0.7473	0.273919	No		327	chromosome 6 open reading frame 57 [Source:HGNC Symbol;Acc:20957]
ENSG00000154099	DNAAF1	ENSMUSG00000031831	Dnaaf1	0.2489	1.5121	0.164606	No		2178	dynein, axonemal, assembly factor 1 [Source:HGNC Symbol;Acc:30539]
ENSG00000154102	C16orf74	ENSMUSG00000043687	1190005I06Rik	0.16	0.8679	0.184353	No		231	chromosome 16 open reading frame 74 [Source:HGNC Symbol;Acc:23362]
ENSG00000154133	ROBO4	ENSMUSG00000032125	Robo4	0.1352	0.5035	0.26852	No		3024	roundabout, axon guidance receptor, homolog 4 (Drosophila) [Source:HGNC Symbol;Acc:17985]
ENSG00000154143	PANX3	ENSMUSG00000011118	Panx3	0.0671	0.3954	0.169702	No		1179	pannexin 3 [Source:HGNC Symbol;Acc:20573]
ENSG00000154144	TBRG1	ENSMUSG00000011114	Tbrg1	0.0888	0.3005	0.295507	No		1236	transforming growth factor beta regulator 1 [Source:HGNC Symbol;Acc:29551]
ENSG00000154240	CEP112	ENSMUSG00000020728	Cep112	0.0721	0.5516	0.130711	No		2868	centrosomal protein 112kDa [Source:HGNC Symbol;Acc:28514]
ENSG00000154258	ABCA9	ENSMUSG00000041797	Abca9	0.1306	0.5343	0.244432	No		4875	ATP-binding cassette, sub-family A (ABC1), member 9 [Source:HGNC Symbol;Acc:39]
ENSG00000154262	ABCA6	ENSMUSG00000044749	Abca6	0.2145	0.5991	0.358037	No		4854	ATP-binding cassette, sub-family A (ABC1), member 6 [Source:HGNC Symbol;Acc:36]
ENSG00000154263	ABCA10	ENSMUSG00000041828	Abca8a	0.3152	1.1863	0.2657	No		4632	ATP-binding cassette, sub-family A (ABC1), member 10 [Source:HGNC Symbol;Acc:30]
ENSG00000154265	ABCA5	ENSMUSG00000018800	Abca5	0.0527	0.5823	0.0905032	No		4932	ATP-binding cassette, sub-family A (ABC1), member 5 [Source:HGNC Symbol;Acc:35]
ENSG00000154274	C4orf19	ENSMUSG00000060512	0610040J01Rik	0.3122	0.6761	0.461766	No		945	chromosome 4 open reading frame 19 [Source:HGNC Symbol;Acc:25618]
ENSG00000154305	MIA3	ENSMUSG00000056050	Mia3	0.3047	0.7347	0.414727	No		5724	melanoma inhibitory activity family, member 3 [Source:HGNC Symbol;Acc:24008]
ENSG00000154358	OBSCN	ENSMUSG00000061462	Obscn	0.1111	0.9119	0.121834	No		26772	obscurin, cytoskeletal calmodulin and titin-interacting RhoGEF [Source:HGNC Symbol;Acc:15719]
ENSG00000154438	ASZ1	ENSMUSG00000010796	Asz1	0.0772	0.517	0.149323	No		1428	ankyrin repeat, SAM and basic leucine zipper domain containing 1 [Source:HGNC Symbol;Acc:1350]
ENSG00000154451	GBP5	ENSMUSG00000040264	Gbp5	0.2501	0.6304	0.396732	No		1761	guanylate binding protein 5 [Source:HGNC Symbol;Acc:19895]
ENSG00000154479	CCDC173	ENSMUSG00000070883	Ccdc173	0.1594	0.6673	0.238873	No		1659	coiled-coil domain containing 173 [Source:HGNC Symbol;Acc:25064]
ENSG00000154485	MMP21	ENSMUSG00000030981	Mmp21	0.126	0.778	0.161954	No		1710	matrix metallopeptidase 21 [Source:HGNC Symbol;Acc:14357]
ENSG00000154493	C10orf90	ENSMUSG00000030994	D7Ertd443e	0.2828	0.6122	0.461941	No		2391	chromosome 10 open reading frame 90 [Source:HGNC Symbol;Acc:26563]
ENSG00000154620	TMSB4Y	ENSMUSG00000049775	Tmsb4x	0.0367	2.9359	0.0125004	No		135	thymosin beta 4, Y-linked [Source:HGNC Symbol;Acc:11882]
ENSG00000154719	MRPL39	ENSMUSG00000022889	Mrpl39	0.1144	0.6354	0.180044	No		1062	mitochondrial ribosomal protein L39 [Source:HGNC Symbol;Acc:14027]
ENSG00000154743	TSEN2	ENSMUSG00000042389	Tsen2	0.2012	0.8341	0.241218	No		1398	TSEN2 tRNA splicing endonuclease subunit [Source:HGNC Symbol;Acc:28422]
ENSG00000154760	SLFN13	ENSMUSG00000035208	Slfn8	0.2808	0.7015	0.400285	No		2694	schlafen family member 13 [Source:HGNC Symbol;Acc:26481]
ENSG00000154768	C17orf50	ENSMUSG00000035085	1700020L24Rik	0.2203	1.1825	0.1863	No		525	chromosome 17 open reading frame 50 [Source:HGNC Symbol;Acc:29581]
ENSG00000154781	CCDC174	ENSMUSG00000034083	Ccdc174	0.0895	0.4666	0.191813	No		1404	coiled-coil domain containing 174 [Source:HGNC Symbol;Acc:28033]
ENSG00000154978	VOPP1	ENSMUSG00000037788	Vopp1	0.0549	0.7906	0.0694409	No		519	vesicular, overexpressed in cancer, prosurvival protein 1 [Source:HGNC Symbol;Acc:34518]
ENSG00000155085	AK9	ENSMUSG00000091415	Ak9	0.3696	1.466	0.252115	No		5736	adenylate kinase 9 [Source:HGNC Symbol;Acc:33814]
ENSG00000155115	GTF3C6	ENSMUSG00000019837	Gtf3c6	0.1771	0.8567	0.206723	No		642	general transcription factor IIIC, polypeptide 6, alpha 35kDa [Source:HGNC Symbol;Acc:20872]
ENSG00000155130	MARCKS	ENSMUSG00000069662	Marcks	0.2412	1.4468	0.166713	No		999	myristoylated alanine-rich protein kinase C substrate [Source:HGNC Symbol;Acc:6759]
ENSG00000155249	OR4K1	ENSMUSG00000050030	Olfr728	0.0809	0.8014	0.100948	No		936	olfactory receptor, family 4, subfamily K, member 1 [Source:HGNC Symbol;Acc:14726]
ENSG00000155269	GPR78						No		1092	G protein-coupled receptor 78 [Source:HGNC Symbol;Acc:4528]
ENSG00000155275	TRMT44	ENSMUSG00000029097	Trmt44	0.2107	0.9801	0.214978	No		2274	tRNA methyltransferase 44 homolog (S. cerevisiae) [Source:HGNC Symbol;Acc:26653]
ENSG00000155330	C16orf87	ENSMUSG00000036934	4921524J17Rik	0.0057	0.2273	0.025077	No		486	chromosome 16 open reading frame 87 [Source:HGNC Symbol;Acc:33754]
ENSG00000155393	HEATR3	ENSMUSG00000031657	Heatr3	0.0779	0.5733	0.13588	No		2043	HEAT repeat containing 3 [Source:HGNC Symbol;Acc:26087]
ENSG00000155542	SETD9						No		900	SET domain containing 9 [Source:HGNC Symbol;Acc:28508]
ENSG00000155592	ZKSCAN2	ENSMUSG00000030757	Zkscan2	0.0998	0.5116	0.195074	Yes	C2H2-ZF	2904	zinc finger with KRAB and SCAN domains 2 [Source:HGNC Symbol;Acc:25677]
ENSG00000155621	C9orf85	ENSMUSG00000035171	1110059E24Rik	0.1113	0.5474	0.203325	No		540	chromosome 9 open reading frame 85 [Source:HGNC Symbol;Acc:28784]
ENSG00000155657	TTN	ENSMUSG00000051747	Ttn	0.0355	0.5222	0.0679816	No		107976	titin [Source:HGNC Symbol;Acc:12403]
ENSG00000155659	VSIG4	ENSMUSG00000044206	Vsig4	0.2711	0.5278	0.513642	No		1200	V-set and immunoglobulin domain containing 4 [Source:HGNC Symbol;Acc:17032]
ENSG00000155729	KCTD18	ENSMUSG00000054770	Kctd18	0.1039	0.4539	0.228905	No		1281	potassium channel tetramerization domain containing 18 [Source:HGNC Symbol;Acc:26446]
ENSG00000155754	ALS2CR11	ENSMUSG00000072295	Als2cr11	0.4552	0.7131	0.63834	No		5463	amyotrophic lateral sclerosis 2 (juvenile) chromosome region, candidate 11 [Source:HGNC Symbol;Acc:14438]
ENSG00000155761	SPAG17	ENSMUSG00000027867	Spag17	0.1691	0.5944	0.284489	No		6672	sperm associated antigen 17 [Source:HGNC Symbol;Acc:26620]
ENSG00000155876	RRAGA	ENSMUSG00000070934	Rraga	0	0.4239	0	No		942	Ras-related GTP binding A [Source:HGNC Symbol;Acc:16963]
ENSG00000155918	RAET1L						No		741	retinoic acid early transcript 1L [Source:HGNC Symbol;Acc:16798]
ENSG00000155957	TMBIM4	ENSMUSG00000020225	Tmbim4	0.089	0.6507	0.136776	No		858	transmembrane BAX inhibitor motif containing 4 [Source:HGNC Symbol;Acc:24257]
ENSG00000155984	TMEM185A	ENSMUSG00000073139	BC023829	0.0031	0.4108	0.00754625	No		1053	transmembrane protein 185A [Source:HGNC Symbol;Acc:17125]
ENSG00000156006	NAT2	ENSMUSG00000051147	Nat2	0.1396	0.6348	0.219912	No		873	N-acetyltransferase 2 (arylamine N-acetyltransferase) [Source:HGNC Symbol;Acc:7646]
ENSG00000156009	MAGEA8	ENSMUSG00000079350	Magea8	0.5114	1.0473	0.488303	No		957	melanoma antigen family A, 8 [Source:HGNC Symbol;Acc:6806]
ENSG00000156042	TTC18	ENSMUSG00000039543	Ttc18	0.1125	0.615	0.182927	No		3366	tetratricopeptide repeat domain 18 [Source:HGNC Symbol;Acc:30726]
ENSG00000156172	C8orf37	ENSMUSG00000059482	2610301B20Rik	0.1144	0.3411	0.335386	No		624	chromosome 8 open reading frame 37 [Source:HGNC Symbol;Acc:27232]
ENSG00000156218	ADAMTSL3	ENSMUSG00000070469	Adamtsl3	0.0835	0.5518	0.151323	No		5076	ADAMTS-like 3 [Source:HGNC Symbol;Acc:14633]
ENSG00000156234	CXCL13	ENSMUSG00000023078	Cxcl13	0.4553	0.386	1.17953	No		330	chemokine (C-X-C motif) ligand 13 [Source:HGNC Symbol;Acc:10639]
ENSG00000156239	N6AMT1	ENSMUSG00000044442	N6amt1	0.0781	0.5647	0.138304	No		645	N-6 adenine-specific DNA methyltransferase 1 (putative) [Source:HGNC Symbol;Acc:16021]
ENSG00000156269	NAA11	ENSMUSG00000046000	Naa11	0.0756	1.2008	0.062958	No		690	N(alpha)-acetyltransferase 11, NatA catalytic subunit [Source:HGNC Symbol;Acc:28125]
ENSG00000156381	ANKRD9	ENSMUSG00000037904	Ankrd9	0.0873	2.4185	0.0360968	No		954	ankyrin repeat domain 9 [Source:HGNC Symbol;Acc:20096]
ENSG00000156384	SFR1	ENSMUSG00000025066	Sfr1	0.3651	0.8238	0.44319	No		924	SWI5-dependent recombination repair 1 [Source:HGNC Symbol;Acc:29574]
ENSG00000156469	MTERFD1	ENSMUSG00000021519	Mterfd1	0.13	0.4365	0.297824	Yes	mTERF	1254	MTERF domain containing 1 [Source:HGNC Symbol;Acc:24258]
ENSG00000156500	FAM122C	ENSMUSG00000036013	Fam122c	0.6693	0.9047	0.739803	No		588	family with sequence similarity 122C [Source:HGNC Symbol;Acc:25202]
ENSG00000156575	PRG3	ENSMUSG00000027072	Prg3	0.2835	0.5597	0.506521	No		678	proteoglycan 3 [Source:HGNC Symbol;Acc:9363]
ENSG00000156689	GLYATL2	ENSMUSG00000024694	Keg1	0.563	3.4588	0.162773	No		885	glycine-N-acyltransferase-like 2 [Source:HGNC Symbol;Acc:24178]
ENSG00000156787	TBC1D31	ENSMUSG00000022364	Tbc1d31	0.0891	0.525	0.169714	No		3201	TBC1 domain family, member 31 [Source:HGNC Symbol;Acc:30888]
ENSG00000156795	WDYHV1	ENSMUSG00000022359	Wdyhv1	0.0894	0.6848	0.130549	No		618	WDYHV motif containing 1 [Source:HGNC Symbol;Acc:25490]
ENSG00000156831	NSMCE2	ENSMUSG00000059586	Nsmce2	0.085	0.5416	0.156942	No		744	non-SMC element 2, MMS21 homolog (S. cerevisiae) [Source:HGNC Symbol;Acc:26513]
ENSG00000156876	SASS6	ENSMUSG00000027959	Sass6	0.0832	0.601	0.138436	No		1974	spindle assembly 6 homolog (C. elegans) [Source:HGNC Symbol;Acc:25403]
ENSG00000156920	GPR112	ENSMUSG00000053852	Gpr112	0.2535	0.5835	0.434447	No		9243	G protein-coupled receptor 112 [Source:HGNC Symbol;Acc:18992]
ENSG00000156928	MALSU1	ENSMUSG00000029815	Malsu1	0.1692	0.4758	0.355612	No		705	mitochondrial assembly of ribosomal large subunit 1 [Source:HGNC Symbol;Acc:21721]
ENSG00000156931	VPS8	ENSMUSG00000033653	Vps8	0.0364	0.6702	0.0543121	No		4287	vacuolar protein sorting 8 homolog (S. cerevisiae) [Source:HGNC Symbol;Acc:29122]
ENSG00000156968	MPV17L	ENSMUSG00000022679	Mpv17l	0.123	1.0189	0.120718	No		591	MPV17 mitochondrial membrane protein-like [Source:HGNC Symbol;Acc:26827]
ENSG00000156990	RPUSD3	ENSMUSG00000051169	Rpusd3	0.1871	0.5746	0.325618	No		1056	RNA pseudouridylate synthase domain containing 3 [Source:HGNC Symbol;Acc:28437]
ENSG00000157014	TATDN2	ENSMUSG00000056952	Tatdn2	0.1796	0.7238	0.248135	No		2286	TatD DNase domain containing 2 [Source:HGNC Symbol;Acc:28988]
ENSG00000157214	STEAP2	ENSMUSG00000015653	Steap2	0.0159	0.7353	0.0216238	No		1473	STEAP family member 2, metalloreductase [Source:HGNC Symbol;Acc:17885]
ENSG00000157326	DHRS4	ENSMUSG00000022210	Dhrs4	0.121	0.7189	0.168313	No		837	dehydrogenase/reductase (SDR family) member 4 [Source:HGNC Symbol;Acc:16985]
ENSG00000157343	ARMC12	ENSMUSG00000024223	Armc12	0.0913	0.6061	0.150635	No		1104	armadillo repeat containing 12 [Source:HGNC Symbol;Acc:21099]
ENSG00000157429	ZNF19						Yes	C2H2-ZF	1377	zinc finger protein 19 [Source:HGNC Symbol;Acc:12981]
ENSG00000157601	MX1	ENSMUSG00000000386	Mx1	0.2105	1.0694	0.196839	No		1989	myxovirus (influenza virus) resistance 1, interferon-inducible protein p78 (mouse) [Source:HGNC Symbol;Acc:7532]
ENSG00000157637	SLC38A10	ENSMUSG00000061306	Slc38a10	0.1913	0.8479	0.225616	No		3360	solute carrier family 38, member 10 [Source:HGNC Symbol;Acc:28237]
ENSG00000157654	PALM2-AKAP2	ENSMUSG00000089945	Gm20459	0.0959	0.6126	0.156546	No		3312	PALM2-AKAP2 readthrough [Source:HGNC Symbol;Acc:33529]
ENSG00000157870	FAM213B	ENSMUSG00000029059	Fam213b	0.0722	0.992	0.0727823	No		696	family with sequence similarity 213, member B [Source:HGNC Symbol;Acc:28390]
ENSG00000157895	C12orf43	ENSMUSG00000029559	2210016L21Rik	0.2214	0.7885	0.280786	No		792	chromosome 12 open reading frame 43 [Source:HGNC Symbol;Acc:25719]
ENSG00000157911	PEX10	ENSMUSG00000029047	Pex10	0.1056	1.1063	0.0954533	No		1041	peroxisomal biogenesis factor 10 [Source:HGNC Symbol;Acc:8851]
ENSG00000158023	WDR66	ENSMUSG00000029442	Wdr66	0.2117	1.0457	0.202448	No		3450	WD repeat domain 66 [Source:HGNC Symbol;Acc:28506]
ENSG00000158079	PTPDC1	ENSMUSG00000038042	Ptpdc1	0.1354	0.6353	0.213128	No		2421	protein tyrosine phosphatase domain containing 1 [Source:HGNC Symbol;Acc:30184]
ENSG00000158113	LRRC43	ENSMUSG00000063409	Lrrc43	0.2166	1.1788	0.183746	No		1971	leucine rich repeat containing 43 [Source:HGNC Symbol;Acc:28562]
ENSG00000158122	AAED1	ENSMUSG00000021482	Aaed1	0.0723	0.4603	0.157071	No		681	AhpC/TSA antioxidant enzyme domain containing 1 [Source:HGNC Symbol;Acc:16881]
ENSG00000158125	XDH	ENSMUSG00000024066	Xdh	0.057	0.6186	0.0921435	No		4002	xanthine dehydrogenase [Source:HGNC Symbol;Acc:12805]
ENSG00000158164	TMSB15A	ENSMUSG00000089768	Tmsb15b1	0.1259	0.537	0.234451	No		138	thymosin beta 15a [Source:HGNC Symbol;Acc:30744]
ENSG00000158234	FAIM	ENSMUSG00000032463	Faim	0.1005	0.9795	0.102603	No		642	Fas apoptotic inhibitory molecule [Source:HGNC Symbol;Acc:18703]
ENSG00000158301	GPRASP2	ENSMUSG00000072966	Gprasp2	0.1468	0.4167	0.352292	No		2517	G protein-coupled receptor associated sorting protein 2 [Source:HGNC Symbol;Acc:25169]
ENSG00000158428	C2orf62	ENSMUSG00000073650	Gm216	0.1765	1.1804	0.149526	No		1164	chromosome 2 open reading frame 62 [Source:HGNC Symbol;Acc:25062]
ENSG00000158473	CD1D	ENSMUSG00000028076	Cd1d1	0.2562	0.5787	0.442716	No		1008	CD1d molecule [Source:HGNC Symbol;Acc:1637]
ENSG00000158477	CD1A						No		984	CD1a molecule [Source:HGNC Symbol;Acc:1634]
ENSG00000158481	CD1C						No		1002	CD1c molecule [Source:HGNC Symbol;Acc:1636]
ENSG00000158483	FAM86C1	ENSMUSG00000022544	Fam86	0.4839	1.4401	0.336018	No		498	family with sequence similarity 86, member C1 [Source:HGNC Symbol;Acc:25561]
ENSG00000158485	CD1B						No		1002	CD1b molecule [Source:HGNC Symbol;Acc:1635]
ENSG00000158488	CD1E						No		1167	CD1e molecule [Source:HGNC Symbol;Acc:1638]
ENSG00000158639	PAGE5						No		393	P antigen family, member 5 (prostate associated) [Source:HGNC Symbol;Acc:29992]
ENSG00000158683	PKD1L1	ENSMUSG00000046634	Pkd1l1	0.2636	0.6066	0.434553	No		8550	polycystic kidney disease 1 like 1 [Source:HGNC Symbol;Acc:18053]
ENSG00000158714	SLAMF8	ENSMUSG00000053318	Slamf8	0.1597	0.5665	0.281906	No		858	SLAM family member 8 [Source:HGNC Symbol;Acc:21391]
ENSG00000158747	NBL1	ENSMUSG00000041120	Nbl1	0.0296	0.6445	0.0459271	No		651	neuroblastoma 1, DAN family BMP antagonist [Source:HGNC Symbol;Acc:7650]
ENSG00000158764	ITLN2						No		978	intelectin 2 [Source:HGNC Symbol;Acc:20599]
ENSG00000158792	SPATA2L	ENSMUSG00000033594	Spata2l	0.0954	0.9814	0.0972081	No		1275	spermatogenesis associated 2-like [Source:HGNC Symbol;Acc:28393]
ENSG00000158793	NIT1	ENSMUSG00000013997	Nit1	0.0919	0.288	0.319097	No		984	nitrilase 1 [Source:HGNC Symbol;Acc:7828]
ENSG00000158806	NPM2	ENSMUSG00000047911	Npm2	0.2189	0.7641	0.286481	No		645	nucleophosmin/nucleoplasmin 2 [Source:HGNC Symbol;Acc:7930]
ENSG00000158901	WFDC8	ENSMUSG00000070533	Wfdc8	0.3403	1.4064	0.241965	No		726	WAP four-disulfide core domain 8 [Source:HGNC Symbol;Acc:16163]
ENSG00000159063	ALG8	ENSMUSG00000035704	Alg8	0.0659	0.3965	0.166204	No		1581	ALG8, alpha-1,3-glucosyltransferase [Source:HGNC Symbol;Acc:23161]
ENSG00000159079	C21orf59						No		873	chromosome 21 open reading frame 59 [Source:HGNC Symbol;Acc:1301]
ENSG00000159123	DMRTC1	ENSMUSG00000031323	Dmrtc1a	0.4207	0.4423	0.951164	No		579	DMRT-like family C1 [Source:HGNC Symbol;Acc:13910]
ENSG00000159131	GART	ENSMUSG00000022962	Gart	0.0796	0.6274	0.126873	No		3033	phosphoribosylglycinamide formyltransferase, phosphoribosylglycinamide synthetase, phosphoribosylaminoimidazole synthetase [Source:HGNC Symbol;Acc:4163]
ENSG00000159147	DONSON	ENSMUSG00000022960	Donson	0.1356	0.5549	0.244368	No		1701	downstream neighbor of SON [Source:HGNC Symbol;Acc:2993]
ENSG00000159166	LAD1	ENSMUSG00000041782	Lad1	0.2024	0.9224	0.219428	No		1596	ladinin 1 [Source:HGNC Symbol;Acc:6472]
ENSG00000159182	PRAC1						No		174	prostate cancer susceptibility candidate 1 [Source:HGNC Symbol;Acc:30591]
ENSG00000159189	C1QC	ENSMUSG00000036896	C1qc	0.1477	1.0607	0.139248	No		738	complement component 1, q subcomponent, C chain [Source:HGNC Symbol;Acc:1245]
ENSG00000159214	CCDC24	ENSMUSG00000078588	Ccdc24	0.2597	0.5274	0.492416	No		924	coiled-coil domain containing 24 [Source:HGNC Symbol;Acc:28688]
ENSG00000159228	CBR1	ENSMUSG00000051483	Cbr1	0.0709	0.7589	0.0934247	No		834	carbonyl reductase 1 [Source:HGNC Symbol;Acc:1548]
ENSG00000159231	CBR3	ENSMUSG00000022947	Cbr3	0.0796	0.7241	0.10993	No		834	carbonyl reductase 3 [Source:HGNC Symbol;Acc:1549]
ENSG00000159289	GOLGA6A	ENSMUSG00000002546	Golga2	0.3862	1.2057	0.320312	No		2082	golgin A6 family, member A [Source:HGNC Symbol;Acc:13567]
ENSG00000159339	PADI4	ENSMUSG00000025330	Padi4	0.1478	0.8404	0.175869	No		1992	peptidyl arginine deiminase, type IV [Source:HGNC Symbol;Acc:18368]
ENSG00000159398	CES5A	ENSMUSG00000058019	Ces5a	0.2221	0.6342	0.350205	No		1815	carboxylesterase 5A [Source:HGNC Symbol;Acc:26459]
ENSG00000159445	THEM4	ENSMUSG00000028145	Them4	0.2039	0.4225	0.482604	No		723	thioesterase superfamily member 4 [Source:HGNC Symbol;Acc:17947]
ENSG00000159455	LCE2B						No		333	late cornified envelope 2B [Source:HGNC Symbol;Acc:16610]
ENSG00000159516	SPRR2G						No		222	small proline-rich protein 2G [Source:HGNC Symbol;Acc:11267]
ENSG00000159527	PGLYRP3	ENSMUSG00000042244	Pglyrp3	0.1674	0.635	0.263622	No		1026	peptidoglycan recognition protein 3 [Source:HGNC Symbol;Acc:30014]
ENSG00000159596	TMEM69	ENSMUSG00000055900	Tmem69	0.207	0.3519	0.588235	No		744	transmembrane protein 69 [Source:HGNC Symbol;Acc:28035]
ENSG00000159658	EFCAB14	ENSMUSG00000034210	Efcab14	0.1061	0.3528	0.300737	No		1488	EF-hand calcium binding domain 14 [Source:HGNC Symbol;Acc:29051]
ENSG00000159674	SPON2	ENSMUSG00000037379	Spon2	0.073	1.7569	0.0415505	No		996	spondin 2, extracellular matrix protein [Source:HGNC Symbol;Acc:11253]
ENSG00000159763	PIP	ENSMUSG00000058499	Pip	0.5008	1.5776	0.317444	No		441	prolactin-induced protein [Source:HGNC Symbol;Acc:8993]
ENSG00000159882	ZNF230						Yes	C2H2-ZF	1425	zinc finger protein 230 [Source:HGNC Symbol;Acc:13024]
ENSG00000159885	ZNF222						Yes	C2H2-ZF	1476	zinc finger protein 222 [Source:HGNC Symbol;Acc:13015]
ENSG00000159915	ZNF233	ENSMUSG00000087598	Zfp111	0.445	1.7603	0.252798	Yes	C2H2-ZF	2013	zinc finger protein 233 [Source:HGNC Symbol;Acc:30946]
ENSG00000159921	GNE	ENSMUSG00000028479	Gne	0.0158	0.6664	0.0237095	No		2262	glucosamine (UDP-N-acetyl)-2-epimerase/N-acetylmannosamine kinase [Source:HGNC Symbol;Acc:23657]
ENSG00000159961	OR3A3	ENSMUSG00000043692	Olfr399	0.1978	0.8485	0.233117	No		966	olfactory receptor, family 3, subfamily A, member 3 [Source:HGNC Symbol;Acc:8284]
ENSG00000160049	DFFA	ENSMUSG00000028974	Dffa	0.1413	0.6249	0.226116	No		996	DNA fragmentation factor, 45kDa, alpha polypeptide [Source:HGNC Symbol;Acc:2772]
ENSG00000160051	IQCC	ENSMUSG00000040795	Iqcc	0.3217	0.5677	0.566673	No		1641	IQ motif containing C [Source:HGNC Symbol;Acc:25545]
ENSG00000160055	TMEM234	ENSMUSG00000028797	Tmem234	0.0983	0.4374	0.224737	No		543	transmembrane protein 234 [Source:HGNC Symbol;Acc:28837]
ENSG00000160072	ATAD3B	ENSMUSG00000029036	Atad3a	0.0745	1.2446	0.0598586	No		1947	ATPase family, AAA domain containing 3B [Source:HGNC Symbol;Acc:24007]
ENSG00000160111	CPAMD8						No		5799	C3 and PZP-like, alpha-2-macroglobulin domain containing 8 [Source:HGNC Symbol;Acc:23228]
ENSG00000160117	ANKLE1	ENSMUSG00000046295	Ankle1	0.327	1.8606	0.17575	No		1848	ankyrin repeat and LEM domain containing 1 [Source:HGNC Symbol;Acc:26812]
ENSG00000160124	CCDC58	ENSMUSG00000075229	Ccdc58	0.0178	0.1491	0.119383	No		435	coiled-coil domain containing 58 [Source:HGNC Symbol;Acc:31136]
ENSG00000160180	TFF3	ENSMUSG00000024029	Tff3	0.2093	1.0878	0.192407	No		393	trefoil factor 3 (intestinal) [Source:HGNC Symbol;Acc:11757]
ENSG00000160181	TFF2	ENSMUSG00000024028	Tff2	0.1046	0.8665	0.120716	No		390	trefoil factor 2 [Source:HGNC Symbol;Acc:11756]
ENSG00000160188	RSPH1	ENSMUSG00000024033	Rsph1	0.1405	1.0486	0.133988	No		930	radial spoke head 1 homolog (Chlamydomonas) [Source:HGNC Symbol;Acc:12371]
ENSG00000160194	NDUFV3	ENSMUSG00000024038	Ndufv3	0.4115	0.8053	0.51099	No		1422	NADH dehydrogenase (ubiquinone) flavoprotein 3, 10kDa [Source:HGNC Symbol;Acc:7719]
ENSG00000160213	CSTB	ENSMUSG00000005054	Cstb	0.137	1.7736	0.077244	No		297	cystatin B (stefin B) [Source:HGNC Symbol;Acc:2482]
ENSG00000160221	C21orf33	ENSMUSG00000053329	D10Jhu81e	0.0787	0.9207	0.0854784	No		807	chromosome 21 open reading frame 33 [Source:HGNC Symbol;Acc:1273]
ENSG00000160223	ICOSLG	ENSMUSG00000000732	Icosl	0.4939	1.1706	0.42192	No		1422	inducible T-cell co-stimulator ligand [Source:HGNC Symbol;Acc:17087]
ENSG00000160224	AIRE	ENSMUSG00000000731	Aire	0.1879	0.9023	0.208246	Yes	SAND	1638	autoimmune regulator [Source:HGNC Symbol;Acc:360]
ENSG00000160226	C21orf2	ENSMUSG00000020284	1810043G02Rik	0.148	1.0735	0.137867	No		1128	chromosome 21 open reading frame 2 [Source:HGNC Symbol;Acc:1260]
ENSG00000160229	ZNF66	ENSMUSG00000042063	Zfp386	0.4489	1.0062	0.446134	Yes	C2H2-ZF	1722	zinc finger protein 66 [Source:HGNC Symbol;Acc:13135]
ENSG00000160233	LRRC3	ENSMUSG00000051652	Lrrc3	0.1088	1.812	0.0600442	No		774	leucine rich repeat containing 3 [Source:HGNC Symbol;Acc:14965]
ENSG00000160256	FAM207A	ENSMUSG00000032977	Fam207a	0.1523	0.8164	0.186551	No		693	family with sequence similarity 207, member A [Source:HGNC Symbol;Acc:15811]
ENSG00000160284	SPATC1L	ENSMUSG00000009115	Spatc1l	0.0751	1.5678	0.0479015	No		1023	spermatogenesis and centriole associated 1-like [Source:HGNC Symbol;Acc:1298]
ENSG00000160298	C21orf58	ENSMUSG00000009114	2610028H24Rik	0.3315	0.7772	0.426531	No		969	chromosome 21 open reading frame 58 [Source:HGNC Symbol;Acc:1300]
ENSG00000160318	CLDND2	ENSMUSG00000038973	Cldnd2	0.1798	1.3115	0.137095	No		504	claudin domain containing 2 [Source:HGNC Symbol;Acc:28511]
ENSG00000160325	CACFD1	ENSMUSG00000015488	Cacfd1	0.1434	1.2088	0.11863	No		702	calcium channel flower domain containing 1 [Source:HGNC Symbol;Acc:1365]
ENSG00000160339	FCN2	ENSMUSG00000026835	Fcnb	0.1964	1.1459	0.171394	No		942	ficolin (collagen/fibrinogen domain containing lectin) 2 [Source:HGNC Symbol;Acc:3624]
ENSG00000160345	C9orf116	ENSMUSG00000026831	1700007K13Rik	0.1663	0.8125	0.204677	No		411	chromosome 9 open reading frame 116 [Source:HGNC Symbol;Acc:28435]
ENSG00000160349	LCN1	ENSMUSG00000026936	Lcn3	0.636	2.451	0.259486	No		531	lipocalin 1 [Source:HGNC Symbol;Acc:6525]
ENSG00000160352	ZNF714	ENSMUSG00000090659	Zfp493	0.2846	1.0482	0.271513	Yes	C2H2-ZF	1665	zinc finger protein 714 [Source:HGNC Symbol;Acc:27124]
ENSG00000160396	HIPK4	ENSMUSG00000040424	Hipk4	0.0627	1.3329	0.0470403	No		1851	homeodomain interacting protein kinase 4 [Source:HGNC Symbol;Acc:19007]
ENSG00000160401	C9orf117	ENSMUSG00000038987	1700019L03Rik	0.2395	1.1885	0.201515	No		1563	chromosome 9 open reading frame 117 [Source:HGNC Symbol;Acc:27843]
ENSG00000160439	RDH13	ENSMUSG00000008435	Rdh13	0.0887	0.7243	0.122463	No		996	retinol dehydrogenase 13 (all-trans/9-cis) [Source:HGNC Symbol;Acc:19978]
ENSG00000160446	ZDHHC12	ENSMUSG00000015335	Zdhhc12	0.0683	0.7973	0.0856641	No		846	zinc finger, DHHC-type containing 12 [Source:HGNC Symbol;Acc:19159]
ENSG00000160472	TMEM190	ENSMUSG00000013091	Tmem190	0.2086	1.7472	0.119391	No		534	transmembrane protein 190 [Source:HGNC Symbol;Acc:29632]
ENSG00000160606	TLCD1	ENSMUSG00000019437	Tlcd1	0.0777	0.6476	0.119981	No		744	TLC domain containing 1 [Source:HGNC Symbol;Acc:25177]
ENSG00000160654	CD3G	ENSMUSG00000002033	Cd3g	0.1881	0.4633	0.406	No		549	CD3g molecule, gamma (CD3-TCR complex) [Source:HGNC Symbol;Acc:1675]
ENSG00000160678	S100A1	ENSMUSG00000044080	S100a1	0.0295	0.7368	0.040038	No		444	S100 calcium binding protein A1 [Source:HGNC Symbol;Acc:10486]
ENSG00000160683	CXCR5	ENSMUSG00000047880	Cxcr5	0.0933	1.231	0.075792	No		1119	chemokine (C-X-C motif) receptor 5 [Source:HGNC Symbol;Acc:1060]
ENSG00000160695	VPS11	ENSMUSG00000032127	Vps11	0.0116	0.4367	0.0265629	No		2823	vacuolar protein sorting 11 homolog (S. cerevisiae) [Source:HGNC Symbol;Acc:14583]
ENSG00000160752	FDPS	ENSMUSG00000059743	Fdps	0.0857	0.5668	0.1512	No		1260	farnesyl diphosphate synthase [Source:HGNC Symbol;Acc:3631]
ENSG00000160791	CCR5						No		1059	chemokine (C-C motif) receptor 5 (gene/pseudogene) [Source:HGNC Symbol;Acc:1606]
ENSG00000160813	PPP1R35	ENSMUSG00000029725	Ppp1r35	0.1516	0.9681	0.156595	No		762	protein phosphatase 1, regulatory subunit 35 [Source:HGNC Symbol;Acc:28320]
ENSG00000160818	GPATCH4	ENSMUSG00000028069	Gpatch4	0.2759	0.7341	0.375834	No		1128	G patch domain containing 4 [Source:HGNC Symbol;Acc:25982]
ENSG00000160844	GATS	ENSMUSG00000015944	Gatsl2	0.1567	1.8773	0.0834709	No		492	GATS, stromal antigen 3 opposite strand [Source:HGNC Symbol;Acc:29954]
ENSG00000160856	FCRL3						No		2229	Fc receptor-like 3 [Source:HGNC Symbol;Acc:18506]
ENSG00000160870	CYP3A7	ENSMUSG00000054417	Cyp3a44	0.2231	0.7277	0.306582	No		1512	cytochrome P450, family 3, subfamily A, polypeptide 7 [Source:HGNC Symbol;Acc:2640]
ENSG00000160886	LY6K	ENSMUSG00000044678	Ly6k	0.6331	2.0143	0.314303	No		672	lymphocyte antigen 6 complex, locus K [Source:HGNC Symbol;Acc:24225]
ENSG00000160908	ZNF394	ENSMUSG00000029627	Zkscan14	0.233	0.753	0.309429	Yes	C2H2-ZF	1686	zinc finger protein 394 [Source:HGNC Symbol;Acc:18832]
[truncated: 3,699 more rows]

## Sheet: Table S3
Table S3 GO_enrichment_molecular_function_of_MRDS_TFs_and_MRDIS_TFs
[truncated: 47 more rows]

## Sheet: Table S4
Table S4 GO_enrichment_cellular_component_of_MRDS_TFs
[truncated: 11 more rows]

[truncated: 7 more sheets: Table S5, Table S6, Table S7, Table S8, Table S9, Table S10, Table S11]
